# Supplementary material for: Hexanematic crossover in epithelial monolayers depends on cell adhesion and cell density
Source: Nat Commun. 2023 Sep 16;14:5762. doi: 10.1038/s41467-023-41449-6 (PMC10505199; doi:10.1038/s41467-023-41449-6)
Supplement: Supplementary file 4 — Source Data [file 41467_2023_41449_MOESM4_ESM.xlsx]

## Sheet: Title
Data in relation to:
Hexanematic crossover in epithelial monolayers depends on cell adhesion and cell density
Julia Eckert, Benoıt Ladoux, Rene-Marc Mege, Luca Giomi and Thomas Schmidt

## Sheet: Fig2c
shape index WT	shape index E-cad KO
4.02462	4.41528
3.94688	4.04982
4.05078	4.07378
4.03358	4.04631
4.01177	4.52405
4.01543	4.27847
4.03426	4.39171
4.03855	4.12092
4.07442	4.11345
4.02108	4.06667
4.03128	4.03402
3.98076	4.19091
3.9948	4.01038
3.99637	4.07319
4.07285	4.03688
4.02678	4.11994
4.1084	4.229
4.00476	4.2085
4.04474	4.12869
4.03163	4.2956
4.03394	4.04093
4.05255	4.37495
4.10376	4.47767
4.06791	4.25267
4.02048	4.04963
4.07322	4.03437
4.0199	4.37518
4.06395	4.57302
4.03827	4.06033
4.10894	4.07314
4.09904	4.03576
3.97371	4.17565
4.08169	4.42137
4.05165	4.08244
4.1467	4.09439
3.99684	3.96305
3.98905	4.17877
4.05844	4.00865
4.02706	4.28731
4.07325	4.15697
3.98531	4.19906
4.05702	4.3013
3.98771	4.09126
4.0202	4.02452
4.01899	4.12283
3.98217	4.31743
4.05852	4.15958
3.99494	4.11408
4.01668	4.37248
4.03892	4.55186
4.08573	4.22244
4.13228	4.02749
4.02814	4.32753
4.07491	4.60384
4.14219	3.95719
4.06082	4.10645
4.13255	4.13821
4.07216	3.95927
4.10876	4.23168
4.10461	4.25062
4.22883	4.09795
4.00886	4.20871
4.06536	4.04274
4.04578	3.94466
4.05011	4.02613
4.05658	4.20799
4.04753	4.22166
4.10982	4.46899
4.03824	4.7513
4.06001	4.67362
4.0778	4.33409
4.05668	3.97476
4.01794	4.07575
4.08681	4.31558
4.02533	3.99819
4.01099	3.99722
3.98321	4.16824
3.97165	4.10947
3.99707	4.0533
3.94902	4.02125
4.08012	4.07804
3.99609	4.00714
4.07861	4.22076
4.06429	4.21242
4.01733	4.14371
4.02188	4.05122
4.01318	4.07147
4.04087	4.00493
3.99322	3.96359
4.11435	4.14326
4.04031	4.03104
4.03491	4.11966
4.06022	4.01925
4.07483	4.09318
3.95324	4.11115
4.02963	4.14563
4.04224	4.04487
4.01261	4.31927
4.06744	4.12777
4.00798	4.06641
3.99568	4.42332
3.93343	3.96764
4.04303	4.09261
4.05511	4.24493
4.00116	4.09656
3.98799	4.44853
3.97207	4.16775
4.03198	3.94956
4.06506	3.97166
3.94954	3.99984
3.99656	4.10293
4.03793	4.00288
3.972	4.0007
4.02407	4.06019
4.02265	4.09785
4.04876	3.90099
3.9792	4.03018
4.06872	4.27051
4.04396	4.16138
4.02594	4.37439
3.9576	4.16053
4.06319	4.3049
4.00361	4.28131
4.04921	4.11584
4.06027	3.98873
4.06206	3.93597
4.08532	3.9866
4.08154	4.09974
4.09117	4.13218
3.97925	4.4462
4.04777	4.17801
4.0699	4.04698
4.02906	4.1538
4.18123	4.13
4.00948	4.32167
4.04884	4.25882
4.05744	4.15054
4.04107	4.10097
4.07421	4.48657
4.21035	4.47209
4.05949	4.1776
4.1182	4.02861
3.97468	4.45731
4.04286	4.40977
4.04404	4.02957
4.04892	4.27866
4.07458	4.19616
4.00393	4.25879
4.06708	4.42477
4.01855	4.18138
4.1915	4.34321
4.06378	4.11907
4.18564	3.97291
4.05938	4.28695
4.0845	4.11056
4.17672	4.13731
4.13986	4.08599
4.09308	4.13828
4.07226	4.07624
4.18547	4.00497
3.957	4.1515
3.92945	4.06655
4.00984	4.39558
4.00732	4.3627
3.96004	4.28061
3.97538	4.19528
3.96164	4.15145
4.02108	4.48778
4.11824	4.40158
4.03111	4.15521
4.07256	4.31435
4.13953	4.05924
4.10201	4.4373
4.0967	4.14406
4.08133	4.74279
4.07306	4.13124
4.07327	4.22785
4.09452	4.34087
4.15352	4.01364
3.96708	4.11856
4.08188	4.01112
4.16573	3.93973
4.11982	4.34131
4.16515	4.11294
4.19453	4.0619
4.07147	4.22936
4.05675	4.04676
3.97723	3.99023
4.116	4.10271
4.05481	4.02044
4.1946	4.41398
4.45623	4.33051
4.17037	4.51282
4.12532	4.14616
4.00612	4.48347
4.00716	5.16459
4.11235	4.45678
4.1142	4.21484
4.0214	4.14204
4.08564	4.60564
4.1174	4.18878
4.11772	4.12653
4.03508	4.29863
4.09427	4.44275
4.09408	4.17308
4.18212	4.3038
4.02886	4.18998
4.04828	4.37794
4.17134	4.07145
4.13599	4.22503
4.13277	4.4123
4.13263	4.38145
4.06183	4.67257
4.09045	3.98271
4.11385	5.54952
4.14278	4.17463
4.02925
4.12491
4.21244
4.01031
4.18097
4.12543
4.26275
4.19237
4.15392
4.31942

## Sheet: Fig2d
cc distance WT	cc distance E-cad KO
11.7806	24.3395
12.759	24.6518
13.9675	24.2257
12.5753	23.6046
11.6389	23.1799
12.7611	28.559
12.9232	28.1028
13.053	21.4604
12.1508	23.048
11.9164	20.2285
14.3345	19.6804
13.4917	19.6824
14.9802	19.3295
15.4417	22.7739
14.3493	24.3401
13.2376	23.8244
15.8306	23.1554
16.5606	22.9928
16.9857	24.5836
16.5567	23.6552
17.2607	21.3113
18.8166	22.021
16.7869	18.9224
17.3181	18.8947
17.9253	18.3281
12.9835	19.8021
12.4788	18.5205
13.1412	19.5953
10.6885	17.1054
13.0825	17.3147
12.6387	19.4295
12.0212	18.443
12.3552	18.4408
12.9372	17.0701
12.6332	20.3228
13.3229	18.7812
12.016	18.2028
12.0988	19.746
13.4462	19.541
12.9634	18.2483
13.305	19.0649
12.8913	20.5497
13.1028	18.9089
12.8966	19.1386
12.2588	22.0793
11.7198	20.7039
12.1776	18.2394
12.6706	20.3219
14.576	20.3762
16.4901	20.9524
16.7753	18.9792
18.5311	18.837
19.5385	17.7609
17.618	17.4426
15.2796	18.1806
18.8838	17.5717
18.5524	19.5059
16.7204	19.2237
17.2707	21.2137
15.7158	18.3266
18.6955	18.4024
16.5564	18.4542
18.2744	17.4424
17.7936	19.2403
15.0733	19.1437
16.272	19.3204
16.4647	17.1489
17.0057	19.1956
15.4519	20.6406
17.3091	18.0559
19.4538	18.6877
18.4427	18.8558
17.4257	18.747
16.9573	18.8899
17.1645	18.9224
17.7735	18.0412
17.2494	18.7519
15.5047	18.1664
15.3737	17.7899
16.561	19.7483
15.6139	19.3507
17.2893	18.3884
16.0636	18.5245
15.6224	20.3207
17.3422	20.5899
15.5603	18.9344
16.9955	19.877
17.0836	19.0757
17.3306	19.0162
16.7714	20.2222
18.018	24.079
15.8553	20.784
16.3282	19.3575
15.7754	21.764
14.6266	21.0371
18.348	23.9732
15.7326	24.6583
16.0799	20.6738
17.3718	23.1867
17.2149	27.347
15.6735	23.5406
17.5771	20.2742
17.7436	19.4909
16.2368	21.6809
15.949	21.3577
16.5342	21.0529
15.7622	18.9354
14.9599	18.8978
16.549	18.0278
16.398	17.9462
16.5773	20.3568
17.6717	16.9521
16.5843	20.2128
16.2172	17.9813
15.207	20.0639
17.5776	18.6178
16.6308	18.9965
16.1785	18.9946
16.8869	19.7056
16.6791	18.9355
16.1135	19.1985
16.6896	19.5312
16.5235	18.3604
16.7511	16.5868
16.3417	19.3045
17.4855	17.4209
18.0118	17.8479
16.8273	19.2809
17.878	20.8319
17.4678	17.9354
16.3549	18.4216
17.3202	18.8647
16.8355	19.1214
15.0052	18.6712
15.474	20.0201
16.452	18.3674
16.8994	18.4285
15.9216	18.7153
18.1984	18.7043
19.9608	19.1896
20.8909	18.2801
19.1366	20.0363
19.2595	18.548
19.817	22.6883
17.7753	22.4201
19.4053	22.8195
18.964	21.7209
17.5389	22.3086
20.4427	19.4031
19.7913	19.5274
19.0694	21.7686
21.8631	24.6109
20.2212	21.008
18.1351	21.3338
18.2795	23.0009
17.9669	22.9348
20.5218	20.9537
18.1969	21.4127
18.7794	21.3823
20.9957	20.7787
19.5617	20.2268
19.3003	18.9096
20.4168	21.1292
20.1526	19.7369
18.4452	20.9625
18.267	20.072
16.8688	22.6635
14.8751	20.5377
15.31	18.5557
14.5068	20.0476
15.8172	19.7995
13.9793	19.4097
13.9602	20.0401
14.2381	19.1469
15.568	18.4204
14.0898	17.8729
15.2325	16.9367
16.2718	20.2426
15.6594	17.6778
14.9269	18.4393
15.4325	18.1012
17.1117	17.452
18.0963	20.7957
17.0501	18.4752
17.7055	23.3024
17.457	21.4607
18.0536	21.7587
17.147	19.3877
17.2192	18.1556
17.3671	17.0562
14.9192	19.5586
18.1205	19.0382
17.131	22.2558
15.9969	20.2616
16.6113	21.1822
16.8892	19.721
18.423	20.4226
16.6177	19.1441
17.1868	18.6243
16.7956	18.2621
16.652	19.9373
17.6925	18.7094
17.4428	18.326
16.6253	19.4219
17.9395	18.6136
19.0873	17.2044
15.8128	20.9073
16.8651	20.4047
18.0431	19.0333
17.7836	20.1772
18.0123	19.2784
19.0723	19.1509
18.014	17.9632
16.8711	19.6611
19.4926	18.4119
17.1093	18.9487
19.3331
17.94
15.9847
15.6764
18.2653
17.9358
16.2727
17.4223
17.9499
18.8729

## Sheet: Fig2e
WT on glass											E-cad KO on glass
D1		D2		D3		D4		D5			D3		D4		D5		D6
cc distance (µm)	shape index	cc distance (µm)	shape index	cc distance (µm)	shape index	cc distance (µm)	shape index	cc distance (µm)	shape index		cc distance (µm)	shape index	cc distance (µm)	shape index	cc distance (µm)	shape index	cc distance (µm)	shape index
11.7806	4.02462	12.759	3.9948	14.9802	3.99494	18.8166	4.09308	20.8909	4.21244		17.1054	4.41528	19.6804	4.07319	21.4604	4.15054	24.3395	4.41398
11.6389	3.94688	13.9675	3.99637	15.4417	4.01668	17.9253	4.07226	20.4427	4.01031		17.3147	4.04982	19.6824	4.03688	20.2285	4.10097	24.6518	4.33051
12.1508	4.05078	12.5753	4.07285	15.8306	4.03892	18.5311	4.18547	21.8631	4.18097		17.0701	4.07378	19.3295	4.11994	21.3113	4.48657	24.2257	4.51282
11.9164	4.03358	12.7611	4.02678	16.5606	4.08573	19.5385	3.957	20.2212	4.12543		17.4426	4.04631	18.9224	4.229	22.021	4.47209	23.6046	4.14616
10.6885	4.01177	12.9232	4.1084	16.9857	4.13228	17.618	3.92945	20.5218	4.26275		17.4424	4.52405	18.8947	4.2085	20.3228	4.1776	23.1799	4.48347
12.0212	4.01543	13.053	4.00476	16.5567	4.02814	18.8838	4.00984	20.9957	4.19237		17.1489	4.27847	18.3281	4.12869	20.5497	4.02861	28.559	5.16459
12.3552	4.03426	14.3345	4.04474	17.2607	4.07491	18.5524	4.00732	20.4168	4.15392		16.9521	4.39171	19.8021	4.2956	22.0793	4.45731	28.1028	4.45678
12.016	4.03855	13.4917	4.03163	16.7869	4.14219	18.6955	3.96004	20.1526	4.31942		16.5868	4.12092	18.5205	4.04093	20.7039	4.40977	23.048	4.21484
12.0988	4.07442	14.3493	4.03394	17.3181	4.06082	18.2744	3.97538				17.4209	4.11345	19.5953	4.37495	20.3219	4.02957	22.7739	4.14204
12.2588	4.02108	13.2376	4.05255	16.4901	4.13255	17.7936	3.96164				16.9367	4.06667	19.4295	4.47767	20.3762	4.27866	24.3401	4.60564
11.7198	4.03128	12.9835	4.10376	16.7753	4.07216	19.4538	4.02108				17.452	4.03402	18.443	4.25267	20.9524	4.19616	23.8244	4.18878
12.1776	3.98076	12.4788	4.06791	15.2796	4.10876	18.4427	4.11824				17.0562	4.19091	18.4408	4.04963	21.2137	4.25879	23.1554	4.12653
		13.1412	4.02048	16.7204	4.10461	17.7735	4.03111				17.2044	4.01038	18.7812	4.03437	20.6406	4.42477	22.9928	4.29863
		13.0825	4.07322	17.2707	4.22883	18.018	4.07256						18.2028	4.37518	20.3207	4.18138	24.5836	4.44275
		12.6387	4.0199	15.7158	4.00886	18.348	4.13953						19.746	4.57302	20.5899	4.34321	23.6552	4.17308
		12.9372	4.06395	16.5564	4.06536	17.5771	4.10201						19.541	4.06033	20.2222	4.11907	24.079	4.3038
		12.6332	4.03827	15.0733	4.04578	17.7436	4.0967						18.2483	4.07314	20.784	3.97291	23.9732	4.18998
		13.3229	4.10894	16.272	4.05011	17.6717	4.08133						19.0649	4.03576	21.764	4.28695	24.6583	4.37794
		13.4462	4.09904	16.4647	4.05658	17.5776	4.07306						18.9089	4.17565	21.0371	4.11056	23.1867	4.07145
		12.9634	3.97371	17.0057	4.04753	18.0118	4.07327						19.1386	4.42137	20.6738	4.13731	27.347	4.22503
		13.305	4.08169	15.4519	4.10982	17.878	4.09452						18.2394	4.08244	20.2742	4.08599	23.5406	4.4123
		12.8913	4.05165	17.3091	4.03824	18.1984	4.15352						18.9792	4.09439	21.6809	4.13828	22.8195	4.38145
		13.1028	4.1467	17.4257	4.06001	19.9608	3.96708						18.837	3.96305	21.3577	4.07624	24.6109	4.67257
		12.8966	3.99684	16.9573	4.0778	19.1366	4.08188						17.7609	4.17877	21.0529	4.00497	23.0009	3.98271
		12.6706	3.98905	17.1645	4.05668	19.2595	4.16573						18.1806	4.00865	20.3568	4.1515	22.9348	5.54952
		14.576	4.05844	17.2494	4.01794	19.817	4.11982						17.5717	4.28731	20.2128	4.06655	23.3024	4.17463
		14.6266	4.02706	15.5047	4.08681	17.7753	4.16515						19.5059	4.15697	20.8319	4.39558
		14.8751	4.07325	15.3737	4.02533	19.4053	4.19453						19.2237	4.19906	22.6883	4.3627
		14.5068	3.98531	16.561	4.01099	18.964	4.07147						18.3266	4.3013	22.4201	4.28061
		13.9793	4.05702	15.6139	3.98321	17.5389	4.05675						18.4024	4.09126	21.7209	4.19528
		13.9602	3.98771	17.2893	3.97165	19.7913	3.97723						18.4542	4.02452	22.3086	4.15145
		14.2381	4.0202	16.0636	3.99707	19.0694	4.116						19.2403	4.12283	21.7686	4.48778
		14.0898	4.01899	15.6224	3.94902	18.1351	4.05481						19.1437	4.31743	21.008	4.40158
		14.9269	3.98217	17.3422	4.08012	18.2795	4.1946						19.3204	4.15958	21.3338	4.15521
		14.9192	4.05852	15.5603	3.99609	17.9669	4.45623						19.1956	4.11408	20.9537	4.31435
				16.9955	4.07861	18.1969	4.17037						18.0559	4.37248	21.4127	4.05924
				17.0836	4.06429	18.7794	4.12532						18.6877	4.55186	21.3823	4.4373
				17.3306	4.01733	19.5617	4.00612						18.8558	4.22244	20.7787	4.14406
				16.7714	4.02188	19.3003	4.00716						18.747	4.02749	20.2268	4.74279
				15.8553	4.01318	18.4452	4.11235						18.8899	4.32753	21.1292	4.13124
				16.3282	4.04087	18.267	4.1142						18.9224	4.60384	20.9625	4.22785
				15.7754	3.99322	18.0963	4.0214						18.0412	3.95719	22.6635	4.34087
				15.7326	4.11435	17.7055	4.08564						18.7519	4.10645	20.5377	4.01364
				16.0799	4.04031	18.0536	4.1174						18.1664	4.13821	20.2426	4.11856
				17.3718	4.03491	18.1205	4.11772						17.7899	3.95927	20.7957	4.01112
				17.2149	4.06022	18.423	4.03508						19.7483	4.23168	21.4607	3.93973
				15.6735	4.07483	17.6925	4.09427						19.3507	4.25062	21.7587	4.34131
				16.2368	3.95324	17.9395	4.09408						18.3884	4.09795	22.2558	4.11294
				15.949	4.02963	19.0873	4.18212						18.5245	4.20871	20.2616	4.0619
				16.5342	4.04224	18.0431	4.02886						18.9344	4.04274	21.1822	4.22936
				15.7622	4.01261	17.7836	4.04828						19.877	3.94466	20.4226	4.04676
				14.9599	4.06744	18.0123	4.17134						19.0757	4.02613	20.9073	3.99023
				16.549	4.00798	19.0723	4.13599						19.0162	4.20799	20.4047	4.10271
				16.398	3.99568	18.014	4.13277						19.3575	4.22166	20.1772	4.02044
				16.5773	3.93343	19.4926	4.13263						19.4909	4.46899
				16.5843	4.04303	19.3331	4.06183						18.9354	4.7513
				16.2172	4.05511	17.94	4.09045						18.8978	4.67362
				15.207	4.00116	18.2653	4.11385						18.0278	4.33409
				16.6308	3.98799	17.9358	4.14278						17.9462	3.97476
				16.1785	3.97207	17.9499	4.02925						17.9813	4.07575
				16.8869	4.03198	18.8729	4.12491						20.0639	4.31558
				16.6791	4.06506								18.6178	3.99819
				16.1135	3.94954								18.9965	3.99722
				16.6896	3.99656								18.9946	4.16824
				16.5235	4.03793								19.7056	4.10947
				16.7511	3.972								18.9355	4.0533
				16.3417	4.02407								19.1985	4.02125
				17.4855	4.02265								19.5312	4.07804
				16.8273	4.04876								18.3604	4.00714
				17.4678	3.9792								19.3045	4.22076
				16.3549	4.06872								17.8479	4.21242
				17.3202	4.04396								19.2809	4.14371
				16.8355	4.02594								17.9354	4.05122
				15.0052	3.9576								18.4216	4.07147
				15.474	4.06319								18.8647	4.00493
				16.452	4.00361								19.1214	3.96359
				16.8994	4.04921								18.6712	4.14326
				15.9216	4.06027								20.0201	4.03104
				16.8688	4.06206								18.3674	4.11966
				15.31	4.08532								18.4285	4.01925
				15.8172	4.08154								18.7153	4.09318
				15.568	4.09117								18.7043	4.11115
				15.2325	3.97925								19.1896	4.14563
				16.2718	4.04777								18.2801	4.04487
				15.6594	4.0699								20.0363	4.31927
				15.4325	4.02906								18.548	4.12777
				17.1117	4.18123								19.4031	4.06641
				17.0501	4.00948								19.5274	4.42332
				17.457	4.04884								18.9096	3.96764
				17.147	4.05744								19.7369	4.09261
				17.2192	4.04107								20.072	4.24493
				17.3671	4.07421								18.5557	4.09656
				17.131	4.21035								20.0476	4.44853
				15.9969	4.05949								19.7995	4.16775
				16.6113	4.1182								19.4097	3.94956
				16.8892	3.97468								20.0401	3.97166
				16.6177	4.04286								19.1469	3.99984
				17.1868	4.04404								18.4204	4.10293
				16.7956	4.04892								17.8729	4.00288
				16.652	4.07458								17.6778	4.0007
				17.4428	4.00393								18.4393	4.06019
				16.6253	4.06708								18.1012	4.09785
				15.8128	4.01855								18.4752	3.90099
				16.8651	4.1915								19.3877	4.03018
				16.8711	4.06378								18.1556	4.27051
				17.1093	4.18564								19.5586	4.16138
				15.9847	4.05938								19.0382	4.37439
				15.6764	4.0845								19.721	4.16053
				16.2727	4.17672								19.1441	4.3049
				17.4223	4.13986								18.6243	4.28131
													18.2621	4.11584
													19.9373	3.98873
													18.7094	3.93597
													18.326	3.9866
													19.4219	4.09974
													18.6136	4.13218
													19.0333	4.4462
													19.2784	4.17801
													19.1509	4.04698
													17.9632	4.1538
													19.6611	4.13
													18.4119	4.32167
													18.9487	4.25882

## Sheet: Fig2f
Number of nearest neighbors
WT			E-cad KO
glass	25kPa	49kPa	glass	25kPa	49kPa
6	6	6	6	4	6
4	4	6	4	4	5
6	5	5	6	5	6
7	7	6	8	6	4
4	4	5	5	7	7
5	5	6	6	7	5
4	9	5	6	6	7
6	6	6	5	6	8
8	6	6	7	5	6
8	5	4	7	5	7
5	4	7	6	6	7
5	6	5	6	5	5
6	6	6	6	6	9
6	6	6	7	6	8
9	7	6	6	6	7
6	5	6	7	8	5
5	6	6	8	8	10
7	7	6	7	7	6
6	6	6	6	6	4
7	4	5	4	5	4
6	6	6	6	3	5
5	4	6	4	4	6
5	6	5	5	5	5
6	6	6	7	6	4
5	7	6	11	4	6
6	6	5	7	7	8
5	4	5	6	7	8
8	4	8	8	6	6
7	6	5	6	5	4
5	6	5	6	7	6
7	6	6	6	6	8
6	5	5	4	5	5
8	5	5	4	9	4
5	7	6	6	5	5
5	6	7	7	6	5
7	6	6	6	5	3
8	7	5	7	4	10
7	9	6	7	6	6
5	7	6	7	8	5
5	6	6	3	5	9
4	3	7	5	5	11
6	7	7	9	4	8
7	7	6	7	7	7
6	7	5	6	8	4
6	5	6	7	6	3
7	5	6	5	7	4
7	7	7	4	6	6
5	5	7	6	4	6
7	6	5	7	5	7
7	7	6	5	6	5
8	7	5	8	6	7
5	5	5	5	6	6
6	6	5	6	5	6
7	5	5	6	7	6
5	7	7	8	5	5
6	4	5	5	7	8
6	7	7	5	6	5
4	7	6	7	5	8
5	5	7	7	6	5
7	7	5	5	5	5
9	6	7	6	9	5
5	6	3	7	5	8
5	6	7	6	4	5
6	7	7	5	6	5
5	5	6	7	5	8
5	6	4	10	5	9
7	4	5	5	9	4
6	7	7	5	7	5
7	6	7	6	5	5
6	7	6	6	7	9
6	7	5	5	4	6
4	8	5	5	5	4
5	7	4	6	7	8
5	5	5	5	6	6
7	6	6	5	6	4
7	6	6	8	5	4
6	4	6	6	5	8
6	6	7	8	5	6
7	5	5	7	3	4
7	4	8	6	9	8
7	7	8	6	7	6
5	5	7	7	8	5
9	9	6	6	6	3
4	4	6	6	6	7
7	5	5	5	6	6
6	6	6	6	6	5
6	5	5	6	7	5
7	5	6	6	4	5
6	7	6	5	3	6
5	7	6	5	5	7
8	8	6	6	5	8
7	4	5	8	3	5
4	5	5	7	5	12
6	6	5	6	6	5
5	5	5	5	4	5
6	6	6	5	7	6
7	4	4	6	8	5
6	8	7	7	5	7
3	5	6	7	9	6
5	6	5	8	6	3
7	6	4	4	6	6
7	6	5	6	6	6
6	6	6	8	5	12
6	6	7	5	4	8
6	6	6	5	7	5
6	6	7	7	6	6
7	7	5	4	6	8
5	5	6	5	4	5
7	6	5	5	6	4
3	7	6	8	5	4
7	6	6	5	5	5
8	6	5	8	8	9
6	6	5	7	4	4
5	4	6	7	6	6
6	7	6	6	7	5
7	6	6	4	7	4
5	6	7	6	5	4
5	6	7	5	6	4
5	8	7	5	8	6
5	6	7	7	6	5
6	5	6	8	5	7
5	5	5	5	6	7
6	6	7	6	6	6
5	6	7	6	6	7
7	5	6	4	6	7
6	3	5	5	6	9
7	5	6	6	4	6
5	5	5	7	5	6
6	8	6	7	5	6
5	6	6	6	6	6
6	5	6	6	4	7
6	5	7	6	8	5
6	5	7	7	6	4
6	6	8	5	7	7
7	5	5	5	7	4
5	5	4	6	6	6
6	7	5	5	6	6
5	6	7	4	5	3
5	4	6	7	5	5
7	7	5	7	7	7
7	6	4	7	5	8
6	5	7	5	3	4
6	6	4	7	3	10
6	6	7	5	7	3
5	5	8	5	7	6
7	5	3	5	5	5
7	6	5	6	6	6
5	5	5	6	5	4
5	6	7	6	5	8
4	5	4	5	3	5
6	6	8	6	6	6
5	5	5	6	8	4
8	8	6	6	6	6
6	4	4	7	6	6
6	5	7	7	5	6
7	6	7	5	5	5
5	8	7	6	8	4
6	6	6	4	6	7
6	5	5	7	5	6
7	6	5	7	5	5
6	4	5	6	6	6
7	6	6	6	7	9
5	6	8	6	6	5
5	7	6	7	6	4
6	6	6	6	7	6
4	3	7	6	7	8
7	5	6	5	7	8
4	5	5	6	4	7
8	5	6	6	5	5
7	6	4	5	5	6
6	6	6	6	7	4
6	10	4	6	6	4
6	5	7	6	5	6
5	6	6	3	9	3
7	5	6	6	6	7
6	6	6	4	5	7
6	6	5	4	6	7
5	6	6	6	7	4
7	6	6	7	5	6
5	6	7	6	6	7
6	7	7	7	6	6
6	6	4	4	5	8
5	6	7	10	5	6
6	5	7	4	8	6
6	3	5	3	8	6
7	7	6	4	6	6
6	6	8	6	4	6
5	6	4	4	6	5
5	6	7	5	6	8
6	6	4	7	7	5
7	7	7	4	7	5
8	6	5	7	6	5
6	6	7	6	4	6
5	7	7	7	4	5
6	5	5	8	6	6
6	7	6	7	8	5
5	6	6	6	6	9
4	6	5	6	4	9
6	8	5	4	5	7
5	7	5	5	8	5
7	7	5	5	6	10
6	4	5	7	8	6
7	5	5	6	5	5
4	5	6	6	7	4
6	7	6	6	5	3
8	4	4	6	4	7
7	8	5	7	6	5
10	6	7	6	5	3
7	4	6	4	6	5
6	7	4	6	4	8
5	3	8	6	4	4
5	8	5	5	3	7
5	4	5	10	8	7
5	5	6	5	5	3
4	7	6	5	7	8
7	5	8	5	4	9
5	4	5	9	6	4
5	6	5	6	7	7
6	6	7	3	8	7
5	6	5	3	5	5
8	6	6	3	6	7
6	5	4	7	6	5
6	6	6	7	5	4
6	5	6	7	6	6
6	5	5	6	4	4
5	5	6	5	7	6
7	5	6	5	6	4
5	8	5	6	7	7
7	5	7	7	6	7
8	5	7	5	8	7
7	6	6	8	6	5
3	6	5	5	6	5
7	5	9	7	7	4
6	7	7	7	8	6
6	6	5	7	7	7
7	5	5	6	5	6
7	5	7	4	7	9
5	6	6	8	6	5
6	5	6	6	5	7
5	6	6	4	6	4
5	7	5	6	6	6
5	5	6	5	5	6
5	6	5	5	6	5
7	6	7	6	5	6
6	6	6	6	5	5
6	5	6	6	6	6
6	5	6	6	5	5
6	5	6	5	5	5
6	6	7	6	6	7
8	8	7	6	7	5
6	6	5	6	7	9
7	7	7	9	4	4
5	6	6	6	6	8
5	6	8	6	5	8
5	5	7	4	7	6
7	6	4	5	6	5
5	7	6	7	5	9
6	6	6	6	7	5
7	5	8	6	6	5
6	5	6	5	6	5
6	6	5	4	3	4
6	6	4	4	3	5
8	7	6	5	5	4
8	5	5	5	8	8
5	6	6	7	9	6
7	6	5	10	6	5
6	7	6	6	9	9
5	6	7	7	7	5
6	6	5	6	5	8
5	6	4	4	7	10
5	6	8	5	9	6
5	7	6	7	4	6
5	4	7	5	4	7
8	7	7	5	7	4
7	6	7	6	7	8
7	8	6	6	5	5
5	6	6	5	5	5
7	7	6	6	5	6
6	6	5	5	6	4
5	6	4	6	6	5
5	6	6	6	6	6
5	5	5	6	4	4
7	6	6	7	5	6
6	5	6	6	3	10
5	6	5	4	6	5
7	5	6	6	5	9
5	6	6	5	4	5
6	6	6	4	5	5
5	7	6	5	5	6
6	7	5	7	5	6
6	6	5	6	7	5
3	8	5	5	9	9
6	7	5	6	7	5
6	6	7	7	7	3
6	5	7	10	6	8
7	3	7	7	6	5
5	6	5	5	4	7
6	5	6	5	14	5
6	6	7	6	6	5
7	7	6	4	6	5
5	6	4	4	6	7
8	7	5	8	5	4
5	7	4	3	4	6
5	4	6	4	4	5
5	7	5	5	6	6
6	5	7	5	7	5
6	7	9	5	6	7
5	5	5	4	4	7
5	5	6	4	10	4
6	5	5	4	7	9
4	6	6	4	4	7
8	5	5	4	3	6
9	5	5	5	6	6
6	7	5	8	7	5
6	7	6	8	8	5
5	7	4	5	7	3
7	5	4	6	7	8
8	8	7	6	5	7
6	6	5	7	9	6
5	7	6	6	4	4
5	6	6	5	5	6
5	8	7	6	6	5
8	8	7	7	7	5
7	7	7	7	4	5
8	6	6	7	7	5
6	6	5	7	5	6
6	5	5	5	6	8
5	7	6	7	3	6
6	5	5	6	9	4
5	7	6	6	11	8
9	4	6	5	4	5
6	8	5	7	5	8
7	8	6	5	5	8
7	6	8	5	4	5
6	7	6	6	7	6
6	5	5	7	6	5
5	7	6	5	5	4
7	6	7	6	7	6
8	5	5	7	5	5
6	6	8	4	5	6
6	5	5	6	5	6
5	7	6	6	6	7
7	6	5	6	4	6
7	6	6	7	6	8
6	5	6	5	6	6
8	7	3	5	7	7
6	6	6	6	6	7
6	6	6	5	6	5
5	6	5	7	7	7
8	7	7	6	8	7
5	7	6	6	6	6
5	6	6	8	6	6
8	7	8	5	4	4
5	7	6	5	7	5
6	5	7	3	5	5
6	5	5	5	7	5
6	5	6	6	5	5
5	6	5	5	5	4
6	5	9	7	6	6
7	6	6	6	8	7
5	6	7	6	5	8
7	6	5	6	7	4
6	5	5	5	7	4
7	5	6	5	5	4
6	6	6	5	6	7
6	8	5	7	5	6
8	7	6	5	4	7
8	7	5	6	5	6
3	5	7	6	8	4
6	6	5	6	6	5
6	6	7	6	6	5
6	5	8	5	4	4
7	6	6	6	8	8
9	7	5	6	7	6
4	6	7	5	5	5
5	5	6	7	6	6
5	8	5	8	7	6
8	6	5	5	5	6
9	4	7	6	6	5
7	5	7	5	5	10
7	7	6	4	5	4
6	5	6	9	6	6
6	8	8	5	8	4
4	8	5	7	6	6
6	7	6	7	6	5
5	7	7	6	6	6
6	8	5	6	4	4
6	5	6	5	6	5
7	7	6	4	6	7
8	9	5	6	7	5
4	5	6	6	3	7
7	7	7	7	7	4
5	6	6	6	5	7
6	6	5	7	6	7
8	7	6	6	5	8
5	5	5	6	5	7
4	5	6	4	7	5
5	7	6	4	6	5
7	6	6	5	10	7
5	5	5	5	5	3
7	5	6	6	5	4
7	7	5	5	4	6
4	4	5	4	4	8
4	5	6	6	5	4
6	7	6	6	6	6
7	7	7	6	6	3
5	5	5	7	6	5
4	6	7	7	10	8
7	8	6	6	7	8
7	5	7	6	6	5
8	9	6	7	7	7
5	5	4	5	6	6
6	8	6	5	6	5
7	5	5	7	7	5
6	8	6	5	5	8
6	5	6	8	6	5
6	5	6	4	6	7
9	5	5	6	3	7
6	6	6	6	5	6
7	5	5	8	4	3
7	6	4	6	9	7
6	8	6	6	8	5
5	10	6	5	6	6
5	6	4	6	5	6
7	5	6	4	4	7
5	6	6	7	6	6
4	4	8	5	5	5
7	7	7	7	7	4
9	8	7	5	5	10
5	6	6	7	5	5
7	5	5	5	6	11
8	7	7	6	6	7
4	6	6	7	5	5
6	5	5	9	6	4
5	6	7	4	7	5
4	7	5	5	7	7
6	7	8	5	4	6
7	8	6	7	5	7
8	5	5	6	5	4
7	5	4	3	6	6
8	8	7	6	8	6
4	6	7	7	5	4
5	4	7	7	4	3
7	4	6	7	6	7
6	4	6	8	9	6
4	6	6	6	5	5
6	8	5	4	4	6
7	7	6	6	6	9
8	5	5	6	7	7
6	7	5	8	5	4
6	6	6	5	7	7
4	7	7	4	5	6
7	6	5	6	6	8
6	5	5	4	5	6
4	5	5	5	4	6
6	7	5	6	8	5
6	5	6	4	6	7
5	4	8	9	5	5
10	5	7	6	6	4
6	6	7	7	8	7
6	6	5	6	4	3
6	6	6	5	7	5
7	7	7	5	6	5
4	6	6	5	6	5
6	7	5	5	4	6
6	6	5	5	6	8
5	7	6	6	5	5
7	5	5	8	8	6
6	6	5	5	8	7
6	6	7	7	6	4
5	6	5	7	6	10
7	6	7	5	6	6
6	4	8	5	4	6
7	4	5	6	8	5
4	6	7	5	5	7
5	5	6	5	4	5
4	7	7	4	7	6
5	8	6	6	4	7
6	5	5	6	7	5
7	5	6	6	5	4
6	7	6	7	8	6
7	7	5	6	7	6
6	7	5	6	4	6
8	7	6	6	7	8
5	6	8	6	8	5
7	6	7	6	5	7
5	5	5	6	6	6
6	6	3	5	6	5
7	5	7	6	6	7
7	6	6	7	6	7
5	5	6	6	8	7
4	7	6	7	3	6
7	5	4	5	6	5
6	7	8	10	6	9
8	7	5	6	10	9
8	6	5	6	3	9
6	4	6	5	7	3
7	6	5	5	6	5
5	6	5	5	6	7
6	5	4	6	5	7
7	7	4	5	7	6
7	5	5	7	7	5
6	7	7	6	6	5
6	5	7	7	6	5
6	10	6	7	5	5
4	6	6	5	9	6
6	6	7	7	6	6
5	6	6	6	5	6
7	4	6	6	7	6
5	6	6	5	6	6
4	5	5	7	4	6
6	4	5	6	6	5
7	6	6	8	5	6
7	6	5	5	7	7
6	6	7	5	5	6
7	7	6	6	7	5
5	6	5	5	12	6
6	5	5	5	5	6
5	6	6	5	6	5
7	7	8	8	7	6
6	7	4	8	6	9
5	6	6	5	7	6
5	8	4	5	6	6
5	5	6	5	5	6
4	9	6	6	6	7
5	6	6	4	5	6
6	8	7	5	5	5
4	6	6	8	6	5
5	6	7	8	5	6
6	6	5	7	8	8
5	9	6	6	6	6
5	6	6	4	3	4
9	5	7	4	9	6
7	5	6	7	9	5
5	7	4	8	6	5
4	6	5	5	8	4
7	8	6	5	6	6
6	5	7	6	5	8
5	6	7	7	6	7
5	5	6	7	5	7
7	7	6	5	7	7
5	7	6	8	6	7
6	8	6	6	5	6
9	6	9	6	7	5
7	7	7	5	6	6
5	5	5	6	4	4
4	5	5	5	4	8
7	7	6	5	14	6
7	5	6	7	6	7
6	6	5	6	7	5
6	4	5	7	6	5
8	9	6	6	4	6
6	9	9	5	7	8
4	7	5	6	5	7
5	4	5	6	8	8
6	7	5	6	5	5
6	4	5	7	7	7
7	6	5	5	7	8
8	5	5	6	4	5
6	7	7	5	6	6
6	10	8	7	7	6
3	7	5	7	9	4
8	5	8	4	8	5
8	5	5	9	4	7
5	4	6	7	5	6
5	5	5	7	7	6
6	6	4	4	8	6
6	6	7	4	6	4
7	5	7	6	4	5
8	7	6	5	5	6
8	8	6	5	10	5
6	7	6	6	4	7
8	5	5	4	6	6
5	5	6	8	5	6
5	5	6	6	7	4
6	8	7	7	5	7
4	5	6	7	4	5
7	7	5	5	5	6
5	7	5	9	8	6
5	7	6	9	5	6
5	6	6	4	3	6
6	5	4	4	6	6
6	6	5	6	6	6
5	6	7	7	6	8
6	6	6	5	7	8
7	5	5	6	5	6
6	5	5	6	3	6
4	7	6	6	6	5
6	6	8	4	5	6
7	5	7	7	4	6
6	7	5	7	6	6
6	6	6	4	6	5
6	5	5	8	4	5
6	6	6	6	7	5
8	6	5	5	7	5
6	7	6	4	6	5
5	5	8	6	6	8
7	7	5	7	6	4
5	6	7	7	6	5
6	4	6	6	7	6
4	6	6	5	8	7
7	5	6	4	6	7
6	5	7	7	7	6
6	8	4	6	6	6
7	6	6	5	5	5
7	8	6	6	6	6
5	5	6	8	5	8
6	7	6	7	8	5
6	4	7	5	5	6
5	5	6	4	6	5
7	8	6	5	5	5
6	5	6	6	6	9
4	6	5	6	5	5
5	4	4	7	5	6
5	6	6	6	5	7
8	6	3	6	3	6
6	6	6	5	6	8
5	9	6	7	6	7
7	4	6	7	6	8
5	7	7	7	7	4
7	7	5	4	7	4
8	4	6	5	7	6
6	6	6	4	6	11
5	7	5	7	7	5
6	7	6	5	6	9
5	6	5	8	5	5
6	8	7	8	7	7
6	4	6	5	6	3
7	6	5	5	5	10
9	6	6	5	6	5
5	7	7	6	8	5
6	5	6	7	8	6
7	5	5	5	3	5
5	5	5	6	6	3
4	5	6	5	4	9
6	5	6	5	6	5
6	5	5	8	9	5
6	6	7	6	7	6
6	7	7	7	4	6
7	6	4	8	6	4
6	4	6	9	5	8
6	6	8	6	5	5
7	6	7	7	6	6
6	7	7	6	6	5
7	7	8	5	4	6
5	5	5	4	6	8
7	6	6	6	4	6
6	6	5	6	5	7
4	7	6	6	6	5
5	6	5	5	5	4
6	8	6	7	6	5
5	6	5	6	7	5
6	5	7	5	6	4
6	5	4	7	9	5
6	5	7	5	5	5
8	5	5	6	7	4
3	5	6	7	9	5
5	7	7	7	6	6
6	7	6	7	7	7
6	7	5	8	6	6
5	4	7	4	4	6
7	6	6	6	5	7
7	6	5	7	5	6
5	6	5	5	6	6
7	6	7	8	6	5
5	6	4	7	6	5
6	6	5	6	7	6
5	7	5	6	6	6
5	6	7	6	4	7
7	5	7	9	6	4
6	3	8	6	7	4
6	6	6	4	7	6
8	7	7	5	5	6
5	5	4	4	6	5
7	6	5	8	6	6
7	5	6	6	7	7
6	4	5	7	7	3
6	7	5	6	6	8
7	6	7	6	5	10
6	8	6	5	6	5
6	5	7	5	7	8
5	6	8	6	5	5
6	6	6	6	6	3
6	5	5	6	6	5
5	5	4	4	7	7
7	5	6	8	7	12
8	5	4	7	5	3
6	7	7	5	6	6
5	4	6	5	8	5
6	6	7	6	8	5
5	6	6	3	4	6
6	4	6	5	10	4
5	6	5	4	7	6
6	6	5	8	7	5
5	6	6	6	7	4
6	4	5	6	7	5
6	4	5	6	5	3
9	5	6	6	4	5
7	7	6	9	6	6
6	6	6	5	4	8
6	6	6	7	9	5
7	7	5	7	7	6
7	5	6	6	7	4
6	5	6	6	6	8
6	5	6	7	5	8
4	6	5	5	6	6
7	6	6	4	5	6
5	5	9	6	5	5
6	9	5	7	5	6
7	6	7	5	4	7
8	5	8	8	6	5
5	6	4	7	3	4
4	4	7	7	4	7
8	6	4	6	6	6
7	8	8	7	5	6
5	6	5	7	4	4
7	6	7	4	6	4
6	6	6	5	5	7
4	5	6	5	6	5
7	5	5	6	7	9
5	7	5	4	8	6
4	6	8	6	6	6
6	7	5	4	7	5
6	5	6	6	6	7
6	6	4	5	6	7
6	7	6	5	7	5
5	7	7	7	7	7
5	6	7	5	5	6
5	5	6	8	7	5
6	6	4	6	5	7
7	5	6	6	9	5
5	6	5	3	6	5
6	6	5	5	7	6
6	5	6	7	5	5
7	7	6	6	5	5
6	6	8	6	6	10
7	7	7	6	4	5
5	5	6	6	6	6
6	5	4	6	6	6
5	5	6	5	5	5
7	7	5	5	6	4
5	5	6	4	5	6
5	11	8	6	6	7
4	4	6	6	7	4
8	7	8	10	7	5
9	6	5	7	7	7
6	5	7	5	3	8
7	6	6	5	7	8
5	8	5	6	7	4
5	5	5	8	6	5
6	5	6	5	6	8
5	6	5	6	7	7
3	7	6	6	8	5
3	6	5	7	6	5
8	7	6	6	6	7
6	7	6	5	6	5
5	4	5	5	6	6
5	7	5	6	7	7
5	6	5	6	5	4
5	7	5	7	5	6
7	7	7	7	5	5
6	6	8	5	5	8
3	7	8	6	6	8
5	6	6	6	9	5
6	5	5	7	6	7
8	5	5	6	5	5
6	6	5	6	7	7
8	5	6	8	8	8
5	8	7	5	6	4
5	6	7	6	6	4
5	5	6	7	5	7
5	5	4	6	6	6
6	5	6	5	4	6
7	6	6	5	6	5
6	5	6	8	8	6
7	8	6	5	6	5
5	7	6	6	6	9
7	6	6	5	5	3
6	7	5	7	7	6
7	7	5	6	7	5
5	5	5	5	4	7
8	5	5	4	5	8
5	7	5	5	9	6
8	5	6	8	5	4
5	5	7	6	5	8
6	6	6	9	4	4
6	5	7	8	9	7
7	7	6	6	8	4
5	6	6	5	6	8
5	4	5	7	6	7
7	5	6	5	7	6
6	5	6	7	5	4
6	6	6	7	4	7
5	6	6	6	6	6
8	7	4	5	6	4
9	6	4	5	7	8
6	6	5	5	6	6
5	8	4	5	6	6
7	6	6	9	5	5
5	6	6	6	5	5
5	7	6	6	6	5
6	4	5	6	3	6
7	6	6	4	4	7
6	4	5	5	5	7
4	5	4	7	5	5
6	5	6	4	5	6
6	5	6	5	5	6
4	8	7	8	8	5
8	3	8	10	7	4
9	5	5	6	7	5
7	8	6	5	7	5
7	5	9	5	5	5
6	4	6	6	7	7
6	4	7	4	8	9
5	4	6	8	5	4
8	8	4	6	6	8
7	6	6	6	5	5
6	8	6	7	9	4
6	6	5	5	8	8
6	4	5	5	5	5
7	6	5	6	4	3
6	6	7	8	6	6
5	6	6	5	7	7
6	6	6	5	10	6
6	5	5	9	5	5
6	7	6	6	7	9
5	5	5	6	5	5
6	8	5	7	5	7
6	5	5	4	6	5
7	4	6	5	4	4
7	6	5	6	5	5
5	6	6	7	6	5
6	4	6	8	4	8
6	8	6	7	5	4
5	7	7	8	6	7
7	5	6	5	8	7
6	7	7	6	6	6
6	5	5	5	7	6
6	6	5	7	6	7
5	4	5	9	5	8
7	4	5	6	6	4
8	5	5	5	6	5
5	7	5	5	6	9
5	5	5	5	5	7
5	10	6	6	7	6
6	4	6	7	5	7
7	5	6	7	6	5
5	5	6	5	5	7
10	4	8	7	7	5
6	7	6	5	6	7
7	4	4	5	6	6
8	6	6	6	6	4
6	6	7	6	7	5
6	5	5	5	5	4
4	7	8	3	6	4
4	4	6	6	7	8
5	7	6	7	7	6
7	6	8	4	6	8
4	6	8	3	5	6
4	6	6	4	5	8
7	6	6	9	5	7
5	6	6	7	6	7
4	6	6	8	6	7
6	8	6	4	6	6
5	5	6	4	6	4
7	4	6	4	5	4
9	6	5	5	6	7
6	6	5	6	6	5
4	5	4	6	6	8
6	5	7	5	5	5
6	8	7	7	6	6
5	7	4	5	8	7
7	8	6	8	7	4
6	7	6	4	6	7
7	8	6	5	5	5
7	4	5	5	5	6
4	6	6	9	4	6
5	7	6	6	6	6
4	6	6	5	6	5
6	8	10	6	5	5
5	7	6	6	7	7
7	5	7	5	5	4
6	6	6	8	6	5
5	5	9	6	7	5
8	6	5	5	6	6
6	5	4	5	6	5
8	6	6	4	5	6
6	6	6	7	7	7
8	6	5	3	5	6
6	4	6	6	6	7
6	4	7	7	5	6
6	7	5	6	6	4
5	6	5	7	6	6
5	5	7	6	6	6
7	5	5	6	6	5
7	7	5	6	4	7
6	5	6	5	7	8
7	6	6	6	4	6
3	8	7	5	5	6
6	7	5	6	7	6
8	6	5	5	5	5
6	5	6	7	6	5
6	10	5	7	7	6
7	5	7	6	4	4
6	5	5	7	6	6
6	5	8	6	7	6
4	6	7	6	4	7
5	7	5	6	8	8
5	5	5	6	7	7
5	5	6	6	6	5
7	7	5	7	6	5
5	7	5	6	5	6
5	6	6	5	4	5
7	6	6	6	6	5
5	6	6	7	4	4
7	6	5	8	4	6
6	6	6	5	5	9
5	5	8	5	8	6
7	4	6	5	6	9
6	6	6	6	6	5
6	7	8	6	8	4
7	3	6	6	6	5
8	7	5	7	6	6
5	6	4	4	5	6
6	6	6	5	4	6
5	5	6	5	7	6
7	5	5	4	7	7
8	7	6	7	5	7
6	4	8	5	6	4
5	4	5	5	6	7
4	5	7	6	6	4
6	8	6	8	7	4
5	7	5	5	6	4
6	8	6	5	5	5
5	6	7	5	5	6
7	7	4	6	5	7
6	4	6	7	8	6
7	6	4	7	6	6
7	6	5	5	5	5
9	7	6	4	6	8
4	5	4	7	5	6
6	4	8	5	4	6
4	5	6	7	7	6
5	6	6	6	7	7
5	5	5	10	7	6
7	8	7	5	5	6
6	6	7	6	6	8
5	5	6	7	7	7
7	5	6	5	8	7
7	6	5	6	6	5
5	5	5	8	6	6
7	6	6	6	6	4
7	6	6	3	5	6
3	8	7	4	5	7
5	6	7	5	5	5
4	7	5	5	4	7
6	5	5	7	7	7
5	6	8	7	6	4
4	6	5	5	7	8
5	7	6	6	5	8
6	6	6	6	5	9
5	5	5	4	4	5
5	6	4	7	5	5
5	5	5	4	8	5
6	4	5	5	5	5
3	9	6	7	9	4
8	7	7	5	5	9
6	5	6	5	7	4
5	6	6	6	8	7
8	5	6	7	6	5
6	5	5	6	8	6
7	5	7	5	6	5
7	7	6	8	4	4
4	5	5	5	5	6
5	7	6	10	6	6
6	7	7	8	4	6
7	7	5	5	6	5
5	6	6	6	6	6
5	7	6	5	5	6
6	7	6	5	7	8
6	7	7	5	5	6
5	6	6	6	4	6
6	5	6	6	6	5
8	6	6	4	5	9
8	5	5	8	8	4
6	5	3	5	6	3
6	6	6	6	6	8
5	4	6	5	7	7
7	6	7	7	5	7
6	6	7	7	7	9
6	7	7	9	9	5
6	7	4	6	3	4
7	7	6	8	5	3
7	6	7	4	5	3
5	7	5	6	9	4
5	7	6	5	6	5
7	5	8	5	8	7
6	6	4	5	4	7
6	5	7	6	5	7
6	5	5	8	5	7
7	4	6	5	6	5
7	4	6	6	6	5
6	5	7	5	7	6
6	7	6	7	8	6
5	6	6	7	5	8
9	9	6	7	5	7
4	4	4	6	6	4
4	6	5	6	8	5
7	5	5	5	6	6
5	6	4	6	4	5
6	8	5	8	7	6
5	7	6	6	8	5
5	5	6	7	5	7
5	5	5	9	7	4
8	6	7	7	10	5
8	7	4	5	8	7
4	4	5	4	6	7
5	5	6	5	5	6
6	5	4	6	6	7
6	7	7	5	5	7
7	7	6	5	4	7
8	6	5	8	6	9
5	6	5	6	7	4
5	6	6	7	7	5
6	5	8	5	3	6
6	5	5	7	6	6
7	7	4	6	10	4
6	7	7	4	4	6
6	4	6	5	4	4
5	7	7	7	8	9
6	6	7	7	5	6
8	5	7	5	7	5
5	6	7	7	10	8
4	6	4	5	5	7
5	4	8	7	8	6
6	5	7	6	5	6
7	6	5	6	5	6
5	6	6	6	5	3
5	6	5	5	6	4
8	8	7	7	5	5
5	5	6	6	6	4
5	5	3	6	5	7
6	5	6	6	7	9
5	3	5	5	4	5
6	8	5	6	6	5
6	5	7	6	6	5
7	5	6	4	4	6
3	6	6	7	6	8
6	7	6	5	6	5
9	6	6	5	6	6
7	6	5	5	4	5
4	6	7	4	6	6
6	6	6	7	5	7
5	7	6	4	6	5
5	6	5	7	6	6
8	6	6	5	6	5
5	7	6	5	6	5
7	6	5	8	6	5
5	5	7	6	5	3
5	6	8	5	6	5
7	5	5	6	6	8
5	6	6	6	6	7
5	5	5	4	6	7
8	7	5	5	4	7
6	6	6	6	5	7
5	5	6	7	6	7
6	6	6	8	6	6
8	5	5	6	6	5
8	7	7	6	6	4
7	6	5	7	6	4
9	7	7	5	6	6
5	7	8	5	7	5
4	7	7	5	6	8
6	9	4	8	4	6
10	5	5	4	6	4
4	5	6	8	5	10
6	6	5	6	5	7
6	7	7	9	6	5
8	8	6	5	6	4
5	6	5	4	7	6
5	7	7	8	8	5
7	6	6	7	8	4
4	7	7	5	6	6
6	4	7	5	8	7
6	5	4	5	3	7
8	5	6	5	6	6
5	5	4	3	6	4
6	8	5	6	6	5
7	6	7	5	3	8
5	4	7	6	4	8
7	5	7	5	5	5
6	7	6	5	6	5
6	6	5	7	6	6
8	5	6	6	7	8
6	6	6	6	6	5
6	5	7	5	7	7
7	5	6	5	5	7
6	5	6	6	9	5
6	5	6	5	6	7
6	8	5	5	7	5
7	7	5	8	5	5
6	5	8	8	10	7
4	6	5	6	7	8
6	6	5	5	6	3
7	7	6	6	6	7
5	8	5	6	6	6
6	6	6	4	7	9
6	4	6	4	6	6
5	6	6	4	4	5
8	5	4	8	5	8
5	7	7	5	7	6
6	6	6	5	5	6
6	6	5	4	7	6
6	7	7	7	7	4
8	5	6	6	5	4
5	7	6	6	5	7
6	6	6	7	5	6
6	6	6	8	6	6
4	7	5	4	5	4
6	8	5	6	6	5
5	5	6	5	5	5
6	7	6	9	6	9
7	5	6	5	5	7
6	6	7	6	5	6
7	5	6	4	8	7
8	5	5	5	5	4
5	6	6	6	4	7
4	8	5	5	5	6
7	6	6	5	4	7
5	6	6	8	5	4
6	5	7	8	7	6
7	6	7	8	4	4
7	6	5	8	5	4
8	5	8	5	5	7
5	7	5	5	4	5
7	5	5	4	5	10
6	4	5	6	5	6
5	5	5	7	6	4
8	6	6	6	5	8
4	8	9	7	5	6
6	5	4	5	8	6
5	5	6	8	9	7
3	7	6	7	5	5
5	5	4	4	9	4
6	6	7	8	6	7
4	6	5	7	6	5
8	7	4	7	6	4
7	6	9	4	6	7
6	11	6	6	6	5
5	4	7	7	6	7
6	7	5	5	7	7
7	5	6	5	5	4
6	7	7	6	7	4
7	6	4	8	6	5
6	7	5	5	5	5
6	12	6	6	3	6
6	5	6	5	7	12
6	6	6	5	4	7
8	5	6	6	11	5
6	6	7	5	4	7
4	5	7	5	4	10
7	5	6	6	7	6
7	5	5	5	6	3
8	7	5	6	5	5
6	8	5	6	7	5
6	5	6	6	7	5
6	6	7	6	8	7
8	5	7	7	8	7
5	7	5	6	5	7
7	5	6	5	6	8
5	7	6	10	7	4
6	8	5	7	5	8
7	6	6	6	6	5
6	5	6	5	5	5
6	6	8	4	5	6
7	6	5	7	9	4
6	8	7	7	4	5
4	5	7	10	6	6
5	5	8	4	6	7
6	5	5	7	5	5
6	7	5	6	4	4
7	6	5	5	6	5
5	5	6	4	8	7
6	5	4	6	7	6
5	6	6	6	6	5
6	6	5	5	5	4
5	6	6	6	7	8
7	6	6	6	6	5
6	7	6	8	6	6
7	7	7	6	6	10
6	7	6	5	5	8
7	5	5	4	6	5
5	5	6	4	6	3
5	6	6	6	7	5
6	6	6	5	5	7
6	5	6	6	9	5
7	6	5	6	7	6
5	7	6	8	6	9
7	5	6	7	5	5
5	6	5	4	5	6
6	5	4	8	4	5
6	8	6	7	7	4
5	8	8	5	8	4
5	6	5	5	4	6
6	7	8	6	5	4
6	5	9	6	6	10
6	5	3	6	7	7
6	7	4	5	7	12
6	6	5	6	6	5
5	7	6	6	6	5
7	5	7	8	9	8
7	5	7	6	5	4
7	7	6	8	5	7
6	4	5	6	6	6
5	5	4	6	6	7
5	6	5	6	6	7
4	5	6	6	5	4
6	5	5	7	7	6
6	6	6	6	5	6
6	6	5	5	7	5
6	6	6	6	6	3
7	6	6	6	4	8
6	7	7	4	10	11
6	7	7	5	4	5
5	8	6	6	6	10
6	7	7	7	5	4
9	6	5	8	5	7
6	6	6	6	6	7
6	7	5	7	7	9
5	7	7	5	5	5
5	7	6	3	4	5
6	5	5	5	7	7
7	7	5	6	5	5
7	5	6	5	6	5
6	5	7	6	8	6
6	5	4	4	7	6
6	6	5	8	7	5
6	5	7	7	6	7
5	5	5	6	5	4
6	4	5	7	5	7
6	5	5	6	5	6
6	6	6	6	5	6
5	4	7	4	7	6
5	6	8	5	9	5
5	5	6	5	8	10
8	6	7	7	7	4
8	7	5	6	3	5
6	5	6	6	5	7
8	4	5	8	5	4
6	5	7	7	5	6
7	5	4	5	9	5
6	8	6	5	5	3
8	4	3	5	8	6
4	5	6	8	5	6
9	6	6	4	6	5
5	6	5	5	9	8
5	5	5	6	5	5
5	5	5	7	9	6
4	8	6	6	3	7
5	6	5	6	4	6
6	7	6	5	5	6
4	5	3	7	8	3
6	5	3	6	7	5
6	8	5	6	5	9
6	5	5	4	9	4
5	9	6	7	6	8
4	7	5	5	5	6
5	8	6	6	5	6
6	4	6	4	4	8
6	5	5	5	4	9
7	5	5	6	7	5
7	5	6	7	4	8
6	7	6	5	6	6
5	4	5	5	8	8
7	7	9	8	6	6
9	5	5	3	6	7
5	8	6	7	7	6
7	7	7	7	5	4
5	7	5	7	7	6
6	5	8	4	6	4
5	5	4	5	6	4
8	6	8	7	6	6
5	8	5	8	4	7
6	6	5	7	6	5
6	6	7	3	5	6
6	6	8	8	10	8
8	5	4	6	8	6
5	7	5	4	6	8
5	6	4	4	7	5
6	4	5	6	8	6
5	5	5	7	5	7
7	6	5	6	5	5
7	6	6	5	6	5
6	6	6	6	5	6
5	6	5	8	7	7
7	5	6	5	5	5
7	6	8	6	5	7
7	6	7	6	5	8
5	8	6	5	4	7
7	5	6	7	3	5
5	6	6	3	5	9
7	6	5	6	3	5
5	7	9	5	7	5
6	5	6	6	6	6
6	7	6	8	9	6
6	6	7	6	4	7
5	8	5	4	7	9
7	5	6	7	6	5
7	5	6	5	6	4
9	7	4	8	4	4
5	7	5	5	6	4
7	4	5	9	6	6
6	7	4	6	9	6
5	8	7	5	5	7
7	7	8	9	5	4
8	6	5	6	3	7
5	6	6	5	6	5
6	6	6	7	8	5
6	5	7	6	8	4
7	6	7	6	4	6
7	4	5	7	6	6
8	5	7	5	6	9
7	6	5	5	8	4
6	8	5	6	5	8
6	5	7	5	4	5
5	7	5	6	6	5
8	7	6	5	5	6
6	5	5	9	5	8
5	6	4	6	5	5
6	7	4	5	7	6
6	6	5	5	6	4
4	4	7	5	7	6
6	7	5	5	7	8
8	6	6	7	7	7
9	6	6	8	6	5
5	6	6	6	7	6
5	5	6	7	4	5
5	6	7	7	7	7
5	7	7	4	5	7
5	7	6	4	6	5
6	5	4	8	4	9
6	6	6	6	5	6
7	5	5	6	6	6
7	5	6	5	7	6
5	6	4	7	8	6
7	7	5	6	7	6
5	6	4	6	6	7
6	3	5	6	8	6
4	8	8	7	5	6
5	7	5	6	6	5
6	6	5	8	3	6
4	6	3	5	3	5
5	8	5	7	6	4
5	5	5	6	3	6
5	7	7	5	8	6
7	7	5	5	4	5
7	6	6	5	8	5
5	6	4	4	4	7
4	7	6	7	8	7
6	5	8	7	7	6
6	6	5	7	5	8
6	5	8	5	5	4
6	5	5	5	6	6
6	6	6	6	5	6
6	7	5	6	6	5
6	4	5	5	6	8
6	6	8	7	5	6
4	6	7	5	9	6
8	7	5	8	4	5
9	5	6	4	8	4
6	5	7	7	9	6
6	6	4	8	6	8
6	5	5	7	5	6
6	7	5	9	5	8
5	7	7	6	5	7
4	5	6	8	5	5
5	7	7	5	8	5
6	5	5	6	3	5
6	6	8	7	5	4
6	6	6	5	8	7
7	5	5	7	7	5
4	7	6	7	7	6
7	6	4	7	5	5
5	7	7	7	6	4
5	5	6	6	5	9
8	7	6	6	5	7
5	4	5	6	7	5
7	10	7	7	5	8
5	6	6	6	5	7
6	6	5	5	7	4
5	5	6	6	5	6
5	5	4	6	5	6
7	7	6	5	5	6
8	8	4	5	6	5
3	8	7	5	6	6
5	5	7	10	6	6
5	5	5	6	8	8
7	6	6	5	6	6
7	9	6	6	5	7
6	6	5	5	5	7
6	4	6	8	10	5
6	6	5	4	7	5
5	8	5	5	5	5
5	9	5	5	7	7
6	7	6	6	5	5
6	6	6	6	6	4
6	6	6	6	3	8
7	5	7	6	9	6
7	6	7	7	7	7
6	5	5	4	6	6
4	4	6	5	6	5
7	5	6	4	6	8
7	7	4	6	4	8
7	4	5	7	6	8
6	5	5	5	6	5
7	7	4	7	4	6
5	6	7	6	12	6
7	5	5	4	7	6
8	7	7	6	8	4
6	5	6	6	9	6
5	4	5	6	5	6
8	8	6	8	7	4
6	5	7	6	7	6
5	7	4	8	5	8
7	6	8	5	6	4
6	6	4	5	5	5
7	6	5	7	4	9
7	7	8	5	6	7
6	6	6	6	7	7
6	7	6	7	8	3
4	5	5	9	5	6
5	5	7	9	8	7
5	7	5	7	6	4
5	7	4	5	4	4
7	6	6	5	5	8
7	7	6	5	6	6
6	6	7	5	5	5
5	6	6	6	6	10
7	7	6	8	5	7
5	7	6	6	7	7
6	6	7	5	6	8
6	5	6	6	6	6
6	5	3	7	5	5
6	4	6	7	5	5
6	4	7	6	7	5
6	6	6	4	7	5
6	5	6	5	10	6
7	6	4	4	6	6
8	5	7	10	4	4
5	10	7	6	6	5
7	6	7	7	7	6
6	7	8	5	5	5
5	6	10	3	7	8
7	7	4	4	8	5
5	7	7	4	6	8
6	7	4	5	5	4
5	5	5	5	5	5
6	6	3	5	6	5
9	8	7	6	8	5
5	6	5	6	7	9
8	7	4	5	4	6
7	6	7	7	6	7
7	6	5	7	8	6
4	4	4	5	4	5
6	5	7	8	3	5
4	7	9	5	4	4
5	6	8	5	4	4
4	7	5	6	6	7
6	5	6	5	6	6
7	7	4	8	9	4
5	6	6	6	8	8
6	8	4	6	5	9
8	7	5	7	6	5
8	6	8	5	7	4
7	5	5	7	4	6
7	3	5	5	4	6
6	6	4	6	7	7
6	6	6	7	5	6
6	5	6	7	10	6
6	8	7	7	8	7
6	5	4	5	3	5
5	5	7	5	4	8
6	5	7	7	9	4
5	6	8	7	4	5
4	4	5	8	5	4
5	6	4	6	5	8
5	6	6	6	6	5
7	6	5	5	3	6
8	5	5	6	4	6
7	6	5	5	7	6
4	6	6	5	8	8
5	5	8	4	6	5
7	7	4	5	7	9
7	6	5	5	7	5
6	5	5	9	7	5
6	7	6	6	7	8
5	6	6	4	7	5
6	6	6	6	5	5
7	7	5	6	5	8
6	5	7	7	5	6
7	6	6	4	6	5
6	5	5	5	6	7
7	6	7	6	4	5
5	7	5	6	6	4
6	6	6	7	6	7
7	12	5	8	5	4
6	6	6	6	5	4
6	5	5	4	4	7
5	5	6	6	8	5
6	6	7	5	6	7
4	5	6	5	5	6
5	6	5	6	14	7
7	5	6	5	6	5
4	7	5	7	7	5
4	5	5	5	7	7
6	5	4	7	5	7
7	5	6	6	4	7
5	6	6	7	6	6
6	9	8	6	6	6
6	6	8	5	4	8
7	4	7	7	6	6
4	7	5	3	3	5
5	6	4	7	5	5
6	7	4	6	7	8
8	7	6	5	6	8
4	6	4	6	5	7
6	5	7	4	4	7
5	7	7	5	6	8
6	5	6	5	4	3
5	7	6	6	6	5
5	5	6	5	7	6
7	7	8	8	8	5
5	6	3	6	5	6
5	5	7	6	4	6
6	6	6	4	7	5
7	5	4	6	7	5
6	6	6	4	7	7
6	5	6	9	5	8
5	7	6	6	6	5
8	6	6	7	7	5
7	6	5	7	8	5
5	6	4	6	5	8
6	6	6	6	9	4
6	8	5	9	4	8
6	4	7	7	3	12
4	5	4	5	9	7
5	6	5	4	7	6
6	6	5	5	4	7
6	5	6	7	4	6
5	5	6	6	4	6
6	6	4	6	4	5
5	7	6	10	8	6
6	6	8	4	5	6
7	5	7	5	5	6
7	6	5	6	6	6
8	6	7	4	7	7
6	5	5	6	6	4
6	7	5	7	6	8
5	5	5	4	5	5
6	7	7	6	7	5
5	6	6	7	6	6
6	6	5	3	6	8
6	7	5	6	7	7
5	7	9	7	4	5
5	6	5	6	6	6
9	6	5	9	5	4
5	8	6	6	6	6
7	5	6	6	4	6
6	7	5	5	6	5
7	5	5	5	5	7
7	5	7	7	6	5
5	5	6	4	7	7
6	6	8	5	6	9
6	7	6	5	6	5
4	6	8	5	5	11
6	6	7	11	4	5
6	6	3	6	8	5
4	6	6	7	5	6
6	5	8	5	6	3
6	6	5	6	4	4
6	4	7	4	8	6
5	5	4	5	5	6
6	5	7	8	6	5
5	6	5	8	5	8
7	5	6	4	7	6
5	7	5	8	5	3
6	6	5	9	9	7
8	6	5	4	6	5
6	7	5	6	6	10
6	6	5	5	4	6
6	6	7	5	4	6
6	6	6	7	3	6
6	6	8	6	7	4
6	8	3	7	5	7
6	5	6	6	5	5
5	5	8	7	8	4
6	6	9	5	6	5
5	8	6	5	6	6
9	7	6	4	9	5
6	6	4	7	8	5
6	7	5	9	5	7
5	7	4	6	6	5
5	7	7	5	6	6
6	8	4	8	5	5
8	6	6	6	5	4
6	4	7	5	3	8
6	5	6	6	8	5
6	6	5	3	6	5
5	4	4	5	5	7
5	4	4	7	6	6
6	6	6	6	4	12
6	4	5	6	6	6
6	4	6	3	6	5
6	4	7	10	9	6
7	6	7	5	5	5
8	4	6	7	5	5
10	6	6	7	5	4
7	7	5	6	8	5
4	7	6	6	8	4
6	6	6	8	8	7
6	7	5	4	5	8
5	6	6	5	5	7
3	5	4	6	5	4
6	6	8	4	4	6
6	6	6	8	4	6
7	7	4	5	5	8
5	5	5	7	7	5
4	6	5	6	8	7
3	5	5	5	6	7
7	8	6	3	4	5
6	7	8	3	8	4
6	6	4	5	6	5
6	8	6	7	10	5
6	5	6	6	3	9
7	6	5	6	9	6
6	5	7	6	5	5
5	5	7	7	4	5
6	5	7	5	5	6
5	8	6	6	3	6
4	5	4	8	6	7
6	5	7	5	6	5
7	5	5	5	8	7
6	6	5	6	4	4
8	6	5	5	6	5
8	6	8	5	6	5
6	4	6	4	4	5
6	7	5	6	5	9
5	7	6	7	4	4
6	5	8	5	5	4
6	7	5	7	6	6
6	7	8	5	7	4
6	6	6	7	6	5
5	6	5	5	8	4
4	5	6	6	8	5
6	8	4	5	10	7
6	8	5	4	7	6
5	8	6	5	5	5
6	5	5	8	5	5
5	6	5	5	4	7
7	3	9	9	9	6
9	6	7	6	7	5
7	7	6	6	5	4
6	5	5	5	5	5
5	4	7	4	6	6
6	6	6	4	4	6
7	4	6	8	8	6
5	5	5	8	4	7
6	8	6	5	7	6
6	5	6	5	10	8
4	6	5	8	7	6
8	7	6	5	4	6
6	6	4	6	5	7
7	8	4	8	5	5
6	7	8	7	4	5
7	6	7	6	5	6
4	7	6	8	4	4
7	4	6	5	8	7
5	6	7	7	5	5
7	4	6	4	9	5
5	7	5	7	6	6
9	5	7	6	10	5
6	5	8	4	5	7
5	6	5	5	4	4
5	5	6	6	7	7
7	6	7	6	6	5
5	6	6	7	5	5
10	5	6	5	5	5
5	5	6	6	4	7
5	6	5	5	5	7
7	6	5	5	7	6
5	6	5	6	6	7
5	6	3	4	5	7
6	6	6	6	7	6
7	6	5	7	7	4
5	6	5	4	8	7
7	7	5	5	5	5
6	6	6	6	8	5
5	7	5	7	6	6
5	7	6	6	6	5
6	5	7	5	6	7
5	6	7	6	5	5
6	4	8	6	4	8
6	6	7	6	5	7
6	6	5	8	6	6
6	6	6	5	7	5
6	6	5	6	7	4
8	5	9	7	6	8
7	6	6	5	5	4
4	8	5	8	6	6
7	10	6	4	3	6
8	7	5	6	4	7
6	5	6	9	7	5
6	5	6	5	6	7
6	6	6	7	5	4
4	5	5	7	6	6
6	5	6	6	5	7
6	7	6	5	6	8
6	10	5	5	9	7
4	4	5	6	6	4
7	4	7	9	7	5
6	4	8	8	6	6
6	8	7	5	6	6
5	6	5	6	5	6
4	7	9	8	5	4
5	7	6	4	7	8
7	7	4	5	5	5
6	6	5	5	5	6
7	7	5	5	4	7
7	5	8	5	6	5
6	7	6	5	7	7
6	5	5	6	5	8
7	4	5	8	5	4
5	4	7	6	5	7
7	4	4	7	6	8
6	7	6	5	5	4
5	5	4	6	5	5
5	6	8	5	5	7
6	5	4	5	7	5
5	7	7	7	5	7
7	6	7	8	6	5
5	6	4	5	7	6
5	4	6	6	6	6
7	6	6	8	5	5
5	7	7	7	5	6
5	7	6	8	5	5
7	4	6	7	5	5
6	6	5	6	5	4
7	6	6	6	4	5
6	6	7	5	7	6
6	6	6	5	5	6
5	7	5	5	8	7
6	6	6	5	5	7
5	7	6	6	6	7
5	5	5	9	5	6
7	8	6	7	7	6
6	4	5	7	6	5
5	7	6	7	5	5
6	5	6	5	5	8
6	6	7	3	7	6
9	6	7	5	4	6
8	5	5	5	10	5
5	5	6	5	5	6
5	5	6	6	6	6
8	6	4	6	8	4
5	6	5	6	6	7
6	5	6	8	6	7
7	5	7	7	7	6
6	5	4	6	8	6
4	4	6	7	3	6
6	6	9	7	7	8
5	5	6	8	5	4
5	8	6	6	5	5
4	5	5	5	4	6
6	7	7	4	5	6
4	5	4	8	5	5
5	5	5	6	4	6
7	7	4	5	6	4
5	5	6	7	6	5
5	8	8	6	5	9
6	8	7	5	7	6
7	7	6	6	8	6
7	5	6	7	8	5
5	9	5	5	6	8
4	5	7	6	8	3
6	6	4	5	5	5
6	5	7	5	7	8
6	7	6	7	4	6
7	6	6	7	6	6
7	5	5	4	5	5
7	6	5	4	7	5
5	5	5	5	7	4
6	4	7	5	5	7
6	7	6	4	6	7
6	6	7	5	7	6
5	6	4	7	8	6
7	6	8	6	6	7
5	4	5	5	7	6
5	5	6	8	8	7
6	7	5	5	5	7
6	6	5	6	5	6
8	5	7	6	5	5
6	4	5	6	5	7
7	6	6	7	5	4
8	5	9	6	6	6
4	5	4	6	6	7
6	7	5	6	7	7
7	6	6	7	8	6
7	7	5	7	6	5
5	5	7	8	5	7
6	10	8	6	8	5
6	6	6	7	6	7
7	6	5	8	8	6
7	7	5	8	7	6
5	6	6	4	5	4
5	8	5	6	5	5
5	4	5	6	6	6
6	4	6	5	4	6
6	4	4	6	7	5
8	4	7	7	6	8
6	6	4	6	8	7
4	4	8	5	6	6
4	6	7	8	4	7
7	9	8	8	3	6
7	6	6	8	5	6
7	5	6	5	7	6
6	7	4	7	8	5
7	4	6	8	8	5
5	5	6	5	5	5
6	7	6	5	5	5
4	5	8	8	6	7
6	8	5	7	7	7
5	7	6	5	7	5
5	5	4	5	5	6
5	6	8	8	6	8
6	8	5	6	6	6
6	4	7	5	6	5
5	4	5	4	7	6
7	8	6	4	6	5
5	6	5	5	6	7
8	6	7	7	7	7
6	3	6	8	4	7
5	5	4	7	6	5
8	7	6	6	6	7
3	6	5	5	6	6
5	8	8	8	4	6
5	6	6	7	6	5
6	4	6	5	4	6
6	7	5	7	7	6
6	5	6	7	7	6
7	7	5	7	5	5
6	7	8	8	4	6
6	6	5	6	5	7
6	5	5	6	5	8
6	5	7	6	5	6
7	8	5	5	9	6
4	5	8	5	5	7
5	5	6	4	7	6
6	7	4	8	6	5
6	7	5	6	6	6
5	7	6	5	6	5
7	6	5	7	6	6
7	7	6	6	5	4
8	7	7	5	6	6
5	5	5	6	5	9
6	6	6	3	8	4
5	6	7	7	8	5
6	7	8	4	6	5
7	6	7	6	5	7
4	6	4	8	5	8
7	5	5	7	5	5
5	7	6	7	9	9
6	5	6	5	6	5
5	5	5	7	6	8
7	6	4	7	4	4
7	5	5	6	6	7
7	6	5	6	12	5
6	6	7	5	7	5
6	6	4	5	7	6
6	5	6	6	6	5
6	7	6	5	6	4
8	6	7	8	7	7
5	6	6	5	7	4
7	7	6	5	5	6
5	5	8	6	4	8
7	6	6	6	7	4
8	5	6	6	7	6
4	7	5	5	5	6
5	7	6	4	4	5
7	9	5	7	6	6
5	6	6	7	7	6
8	5	6	6	7	11
5	5	5	6	6	6
8	7	6	8	7	5
7	5	6	6	5	6
6	4	6	8	6	5
9	6	4	6	7	6
5	6	8	3	6	7
6	8	7	5	4	4
5	6	4	6	8	7
3	5	4	4	6	7
7	6	6	8	6	7
7	6	6	7	7	5
5	6	8	6	8	5
4	7	6	4	6	5
6	5	6	6	8	4
6	3	5	6	6	5
6	8	5	5	4	5
6	6	6	7	4	6
6	5	6	7	6	6
6	5	5	8	5	5
7	6	6	6	6	11
5	6	7	5	7	6
6	6	6	5	5	5
3	9	6	5	8	4
7	5	3	5	5	6
6	4	5	6	5	8
9	5	7	5	6	7
5	7	9	6	6	5
6	6	5	4	8	7
6	7	7	6	5	7
5	6	7	8	7	6
7	5	6	5	5	6
7	7	5	5	7	6
6	5	6	7	10	5
6	7	5	7	4	5
6	5	6	7	5	7
6	5	5	6	5	7
7	5	6	4	4	5
8	6	8	5	5	6
6	5	7	5	6	6
6	6	5	7	6	4
7	6	7	6	5	5
6	5	5	4	5	5
5	6	7	5	7	6
10	4	5	6	5	8
5	8	7	3	6	4
5	6	4	4	6	9
7	6	6	5	9	5
9	6	5	7	6	6
6	6	4	5	6	6
5	7	5	5	6	5
7	6	7	7	10	4
6	6	7	7	4	6
7	4	4	6	6	7
4	9	5	7	5	5
5	4	4	6	8	3
5	6	9	7	6	3
7	5	6	6	5	5
6	6	9	3	4	7
6	6	4	5	5	6
6	6	5	5	10	6
7	6	4	10	8	6
6	6	4	6	6	7
5	6	6	4	5	7
8	6	6	5	8	7
6	6	6	6	5	5
5	5	9	4	5	6
9	5	5	4	5	6
7	7	6	4	7	9
5	5	5	5	6	8
5	4	3	6	5	6
5	5	5	4	6	6
6	3	7	8	4	5
6	6	5	11	7	8
6	7	6	5	5	4
5	5	8	7	8	6
7	6	8	7	6	6
6	4	5	6	9	7
6	7	4	5	4	6
7	7	5	4	5	5
5	6	6	7	5	7
8	5	5	5	6	7
5	5	4	5	7	6
5	7	5	5	5	5
6	6	5	5	5	5
8	6	6	7	6	5
4	6	7	7	6	5
6	5	5	6	6	6
7	8	6	5	6	7
6	6	5	6	6	7
9	6	8	6	5	6
4	6	6	5	6	6
7	7	6	6	8	7
6	5	5	6	6	6
6	5	5	8	4	5
6	7	6	7	6	6
5	8	6	5	4	5
5	5	5	7	5	7
6	6	6	7	4	9
4	5	7	6	10	7
4	6	6	6	13	5
6	6	7	6	6	7
7	5	5	4	5	6
7	7	8	7	7	4
5	4	8	6	3	4
6	7	6	8	5	6
8	8	5	6	8	5
[truncated: 9,990 more rows]

## Sheet: Fig3b
WT on glass											E-cad KO on glass
D1		D2		D3		D4		D5			D3		D4		D5		D6
gamma_2	gamma_6	gamma_2	gamma_6	gamma_2	gamma_6	gamma_2	gamma_6	gamma_2	gamma_6		gamma_2	gamma_6	gamma_2	gamma_6	gamma_2	gamma_6	gamma_2	gamma_6
0.259492	0.721116	0.241542	0.713297	0.206558	0.91815	0.55893	0.545917	0.801813	0.541259		0.163996	0.776636	0.518526	0.849603	0.439269	0.469001	0.623007	0.59047
0.0813592	0.362201	0.776303	0.299425	0.125904	0.25436	0.242839	0.691827	0.102732	0.293947		0.432921	0.897056	0.721551	0.866086	0.704283	0.511594	0.242541	0.67291
0.264627	0.494556	0.380311	0.3505	0.330638	0.602051	0.762395	0.432707	0.740214	0.773458		0.543125	0.719689	0.51125	0.570304	0.509295	0.369261	0.698396	0.962691
0.260396	0.46977	0.132332	0.642843	0.370415	0.778313	0.400728	0.93435	0.417296	0.928468		0.640626	0.648277	0.503727	0.221144	0.19017	0.2252	0.120024	0.157477
0.668932	0.857486	0.13751	0.272753	0.604757	0.922493	0.222618	0.265167	0.938826	0.900329		0.0859498	0.327056	0.414442	0.860651	0.864723	0.894197	0.51189	0.467115
0.309544	0.622338	0.433365	0.239015	0.391029	0.512873	0.885448	0.574271	0.801759	0.209411		0.29525	0.565881	0.636512	0.769871	0.213603	0.130786	0.618344	0.123002
0.763729	0.990451	0.183008	0.516888	0.468627	0.471137	0.534474	0.536537	0.760563	0.356327		0.551763	0.772634	0.377246	0.253415	0.386167	0.309978	0.830562	0.253921
0.204341	0.839336	0.107532	0.816746	0.197836	0.766832	0.68111	0.542472	0.779984	0.97181		0.936701	0.588707	0.472054	0.797708	0.715291	0.181913	0.782558	0.93968
0.213814	0.745274	0.480977	0.24095	0.199387	0.50768	0.755829	0.343101	0.471809	0.742415		0.529438	0.869694	0.627247	0.657175	0.230882	0.823868	0.640365	0.803902
0.527673	0.195873	0.689421	0.441029	0.158944	0.716035	0.762323	0.631865	0.209852	0.434257		0.645113	0.563242	0.821795	0.193348	0.209312	0.704482	0.511013	0.411685
0.38034	0.78928	0.409162	0.661237	0.574961	0.443989	0.381298	0.188879	0.283758	0.581769		0.41017	0.429911	0.568881	0.886054	0.189754	0.461755	0.668541	0.26107
0.604819	0.968094	0.481445	0.533298	0.552629	0.614139	0.552851	0.675935	0.666901	0.519637		0.874244	0.651066	0.0622736	0.641026	0.663073	0.699806	0.759543	0.445897
0.156727	0.785636	0.64335	0.919431	0.397637	0.748193	0.657873	0.850821	0.43039	0.714636		0.48119	0.853784	0.307621	0.614224	0.383499	0.708156	0.134009	0.304497
0.172501	0.741127	0.127221	0.197883	0.105895	0.644026	0.577977	0.440022	0.679904	0.362791		0.329265	0.938265	0.219722	0.590936	0.125123	0.689375	0.830111	0.796474
0.418569	0.358379	0.184708	0.080902	0.352966	0.731042	0.285704	0.199461	0.463158	0.913815		0.582871	0.475628	0.26466	0.718106	0.348128	0.293933	0.891983	0.569009
0.25013	0.462238	0.563592	0.252373	0.384387	0.33919	0.426379	0.570523	0.36552	0.482626		0.429934	0.638852	0.423876	0.430058	0.409667	0.589084	0.192486	0.0560909
0.236534	0.600232	0.331711	0.374276	0.284034	0.628866	0.277357	0.764685	0.637244	0.546916		0.422896	0.382939	0.431709	0.931913	0.340144	0.828485	0.269355	0.457286
0.326766	0.401445	0.168707	0.465683	0.233151	0.496863	0.161115	0.522769	0.228857	0.887581		0.692446	0.531458	0.555919	0.310526	0.571322	0.7953	0.239926	0.89725
0.224952	0.852823	0.742344	0.820749	0.204027	0.74987	0.618754	0.696311	0.552011	0.731907		0.542716	0.450234	0.291815	0.433877	0.745978	0.419794	0.380084	0.774449
0.0952368	0.490483	0.282821	0.774327	0.649001	0.289507	0.81717	0.506522	0.426388	0.206827		0.665857	0.615912	0.113184	0.409597	0.479691	0.503916	0.370859	0.568896
0.295525	0.31346	0.174036	0.359296	0.316856	0.241032	0.275886	0.754889	0.625762	0.765361		0.335556	0.722787	0.45192	0.570747	0.712195	0.260405	0.330241	0.468483
0.233843	0.269871	0.251973	0.634053	0.504678	0.811917	0.526421	0.408659	0.804754	0.589095		0.793196	0.840323	0.629968	0.477912	0.516827	0.948705	0.115611	0.708201
0.0681788	0.591916	0.401486	0.150841	0.347419	0.379601	0.5947	0.636138	0.2368	0.818036		0.702028	0.411884	0.406183	0.577619	0.737987	0.48025	0.838357	0.465246
0.184596	0.616235	0.530367	0.57771	0.106345	0.90536	0.110309	0.566662	0.218647	0.499657		0.622897	0.987593	0.345071	0.893241	0.267252	0.314216	0.336918	0.900275
0.382144	0.82846	0.223831	0.409899	0.394151	0.430488	0.31075	0.163577	0.536452	0.947867		0.630673	0.661898	0.577502	0.273045	0.79687	0.77	0.832314	0.996307
0.43358	0.182853	0.786397	0.276242	0.19093	0.330278	0.306033	0.86406	0.260922	0.519153		0.903762	0.794831	0.244444	0.323586	0.783371	0.522364	0.859084	0.832525
0.318396	0.590562	0.497867	0.361193	0.553509	0.987606	0.522093	0.537974	0.462425	0.0579752		0.837192	0.525196	0.647994	0.216953	0.213928	0.756199	0.796572	0.584452
0.390601	0.145478	0.577899	0.704771	0.318922	0.290526	0.371661	0.244705	0.413691	0.428986		0.382986	0.318924	0.445137	0.313916	0.709073	0.833152	0.649271	0.266071
0.0866722	0.585464	0.234932	0.358196	0.206911	0.220853	0.111988	0.625245	0.215737	0.448181		0.79184	0.562348	0.318685	0.698381	0.378774	0.647988	0.554381	0.871263
0.216118	0.603825	0.55714	0.450833	0.640835	0.370263	0.343541	0.788361	0.482083	0.163098		0.550323	0.599666	0.442961	0.957368	0.431143	0.821015	0.800278	0.501654
0.387648	0.977764	0.357009	0.385933	0.313197	0.439351	0.444755	0.817497	0.295924	0.720283		0.419314	0.267089	0.138334	0.518502	0.560365	0.299943	0.324131	0.772134
0.471271	0.200621	0.38187	0.246061	0.212418	0.570353	0.499816	0.246807	0.4404	0.371913		0.582216	0.869255	0.385845	0.21749	0.486957	0.306232	0.689728	0.907737
0.513299	0.76919	0.492419	0.785872	0.504332	0.536173	0.39097	0.481582	0.302907	0.653209		0.519831	0.991855	0.27826	0.31292	0.849388	0.239212	0.604771	0.186315
0.491263	0.749475	0.481391	0.772495	0.443266	0.534503	0.439166	0.613406	0.657772	0.833219		0.639975	0.414649	0.514246	0.647014	0.45744	0.264476	0.843461	0.720054
0.845526	0.950278	0.208989	0.452004	0.220999	0.317651	0.462885	0.392877	0.285219	0.515646		0.820855	0.751312	0.337385	0.339187	0.0700434	0.565376	0.754404	0.472259
0.75222	0.560578	0.583142	0.73558	0.517588	0.127071	0.278602	0.34078	0.37633	0.225818		0.504285	0.636568	0.408493	0.217529	0.565596	0.861398	0.750437	0.49033
0.65483	0.843922	0.190535	0.220422	0.236401	0.62125	0.803458	0.625407	0.130923	0.626884		0.77688	0.79451	0.55399	0.845107	0.699877	0.652249	0.159293	0.467022
0.331086	0.314749	0.263191	0.65867	0.200785	0.319881	0.661999	0.568479	0.320137	0.586188		0.685784	0.461962	0.266959	0.838463	0.620284	0.2649	0.812012	0.406079
0.325665	0.897986	0.687189	0.797547	0.384461	0.440961	0.427328	0.0829302	0.341106	0.597823		0.83466	0.831608	0.427193	0.829469	0.688387	0.935156	0.960293	0.966059
0.218867	0.50804	0.0254025	0.234294	0.595408	0.387045	0.53096	0.574074	0.461866	0.85423		0.924711	0.83659	0.13639	0.614262	0.614239	0.470536	0.753328	0.279914
0.329371	0.843643	0.333055	0.692101	0.20247	0.834065	0.349729	0.888905	0.553659	0.548416		0.66647	0.224815	0.145129	0.75345	0.685531	0.454938	0.335178	0.555829
0.0319994	0.767339	0.210284	0.843844	0.207214	0.465045	0.402668	0.0963807	0.668461	0.884967		0.840769	0.58813	0.47559	0.793584	0.623821	0.911244	0.683714	0.0454663
0.456084	0.456973	0.23746	0.460303	0.29756	0.361356	0.0460272	0.318636	0.280957	0.275519		0.622839	0.277585	0.40005	0.369105	0.451494	0.285901	0.199231	0.344228
0.396994	0.551199	0.576753	0.379734	0.166449	0.591201	0.126753	0.778994	0.215943	0.53096		0.787718	0.368147	0.471267	0.890362	0.829016	0.391931	0.71396	0.21601
0.716871	0.256538	0.344293	0.647965	0.631716	0.461823	0.223387	0.482096	0.323202	0.304768		0.531332	0.349726	0.426246	0.57854	0.208689	0.269748	0.694249	0.617923
0.229228	0.415456	0.372141	0.0781155	0.576594	0.30982	0.523813	0.60907	0.274558	0.249324		0.94955	0.663729	0.357306	0.424507	0.629365	0.438836	0.838557	0.627966
0.228349	0.0804783	0.367164	0.746294	0.548424	0.619873	0.391237	0.487294	0.400631	0.738591		0.568217	0.942507	0.331555	0.55896	0.484192	0.215819	0.6267	0.202845
0.273357	0.269089	0.438349	0.854126	0.254882	0.449833	0.229713	0.130175	0.393522	0.383888		0.459181	0.388281	0.383024	0.665316	0.183888	0.879214	0.644294	0.362955
0.497779	0.618323	0.0455801	0.108033	0.355139	0.467508	0.551742	0.422693	0.831529	0.77661		0.178919	0.464302	0.607783	0.836447	0.189298	0.544748	0.371313	0.563334
0.20827	0.612831	0.242201	0.551956	0.46067	0.367798	0.510851	0.602638	0.564014	0.572595		0.762954	0.820294	0.588917	0.521742	0.331496	0.273585	0.47669	0.841337
0.321674	0.34144	0.450969	0.678241	0.275111	0.563674	0.574036	0.831532	0.517294	0.275946		0.353234	0.172181	0.660269	0.593799	0.169495	0.420789	0.413136	0.375082
0.11436	0.0964685	0.202545	0.627245	0.233753	0.191	0.284543	0.716677	0.252385	0.59308		0.428476	0.749784	0.492758	0.539443	0.567515	0.470526	0.723101	0.247031
0.18535	0.7304	0.575062	0.214492	0.171455	0.141989	0.51252	0.911028	0.441985	0.233308		0.487662	0.618547	0.4773	0.46869	0.22226	0.307999	0.764322	0.968233
0.166496	0.414863	0.369685	0.413864	0.671164	0.720996	0.261699	0.689761	0.541261	0.804886		0.45367	0.851636	0.375194	0.189296	0.4551	0.513504	0.433842	0.333775
0.057669	0.100499	0.181051	0.531901	0.711301	0.58707	0.223313	0.145214	0.609713	0.385299		0.662735	0.602453	0.76036	0.650901	0.791111	0.238944	0.093563	0.088332
0.551746	0.419213	0.632881	0.609104	0.578415	0.842963	0.421442	0.677061	0.809307	0.494761		0.232449	0.411726	0.481391	0.865921	0.56925	0.208873	0.0868986	0.27925
0.310029	0.393773	0.488971	0.121801	0.207415	0.253538	0.363723	0.206384	0.285841	0.620323		0.402686	0.980247	0.768933	0.611133	0.27337	0.721392	0.536319	0.214623
0.809797	0.308013	0.391972	0.122741	0.201369	0.605238	0.355787	0.837745	0.341769	0.673982		0.304279	0.593591	0.186414	0.356155	0.471329	0.492418	0.709865	0.688758
0.497968	0.693666	0.278097	0.335861	0.178284	0.655715	0.235525	0.416333	0.598383	0.699269		0.374086	0.416594	0.193394	0.760372	0.258515	0.487866	0.134232	0.599758
0.616053	0.364064	0.322784	0.698118	0.270812	0.378482	0.439967	0.826934	0.204999	0.220686		0.30194	0.724817	0.451797	0.707618	0.19323	0.935684	0.420808	0.601127
0.762212	0.565111	0.241697	0.264259	0.270476	0.64307	0.502099	0.32809	0.689221	0.750418		0.495647	0.466092	0.398565	0.712485	0.613034	0.849639	0.654496	0.732087
0.186374	0.202577	0.429134	0.754282	0.34813	0.46529	0.3393	0.511697	0.728158	0.905346		0.524549	0.28328	0.430086	0.702109	0.758673	0.603298	0.916774	0.383746
0.28401	0.684258	0.3967	0.894273	0.183782	0.319818	0.534318	0.256222	0.359552	0.870857		0.561582	0.979813	0.835932	0.580832	0.776912	0.526673	0.482639	0.147028
0.241306	0.741675	0.500811	0.296176	0.238023	0.322258	0.422218	0.56598	0.732465	0.85858		0.313872	0.55449	0.234072	0.886421	0.675266	0.599452	0.577957	0.533442
0.408959	0.363594	0.56022	0.454357	0.192156	0.488692	0.679454	0.329962	0.653161	0.726509		0.187267	0.561745	0.395827	0.044147	0.728748	0.387841	0.3829	0.30562
0.638879	0.496966	0.290572	0.950078	0.643987	0.201222	0.364495	0.552217	0.223567	0.0913672		0.26394	0.48429	0.395652	0.904588	0.795535	0.655851	0.60246	0.376534
0.0860101	0.134006	0.209391	0.804343	0.372771	0.613864	0.727804	0.831078	0.381604	0.329513		0.527893	0.676134	0.283177	0.470229	0.934955	0.400469	0.688285	0.45065
0.681768	0.723166	0.366443	0.46939	0.417045	0.148547	0.439969	0.638438	0.858929	0.627812		0.533919	0.318172	0.362385	0.371843	0.636478	0.63713	0.308852	0.37197
0.0182373	0.836941	0.0316354	0.301775	0.192134	0.445153	0.758563	0.482692	0.768347	0.611283		0.79738	0.680918	0.367569	0.0353424	0.661893	0.652676	0.198759	0.389938
0.06388	0.742042	0.141699	0.53223	0.103131	0.29922	0.540314	0.968717	0.462564	0.925619		0.233855	0.825798	0.339628	0.732711	0.782224	0.382312	0.855092	0.938532
0.581219	0.513521	0.540392	0.667979	0.349205	0.994685	0.263973	0.495281	0.355159	0.637236		0.307765	0.579349	0.609208	0.24949	0.946676	0.678745	0.56678	0.589899
0.561381	0.752293	0.198819	0.576193	0.436471	0.871141	0.485448	0.85436	0.347789	0.601048		0.583113	0.255834	0.738266	0.171167	0.828778	0.370499	0.485913	0.974283
0.57846	0.655218	0.439915	0.347916	0.301758	0.30425	0.563958	0.793239	0.259056	0.662176		0.169788	0.59143	0.709168	0.857251	0.623928	0.311594	0.91451	0.475947
0.265452	0.521713	0.389783	0.800714	0.539777	0.715028	0.479327	0.899855	0.429438	0.860623		0.774119	0.731147	0.75354	0.674986	0.736106	0.450912	0.605195	0.945093
0.102392	0.618937	0.566697	0.79412	0.688926	0.255143	0.883549	0.197222	0.196397	0.480551		0.375291	0.75793	0.324731	0.806385	0.748475	0.781116	0.217547	0.599937
0.524751	0.696365	0.470402	0.448116	0.35287	0.6244	0.655347	0.82314	0.437892	0.748908		0.659904	0.263435	0.400657	0.95684	0.597201	0.968441	0.732148	0.427559
0.677945	0.472323	0.258522	0.296497	0.50843	0.381268	0.751103	0.516268	0.538911	0.622771		0.168885	0.237501	0.736578	0.527185	0.678615	0.569499	0.727023	0.839479
0.502294	0.205262	0.316313	0.266503	0.485614	0.199812	0.221579	0.443471	0.426744	0.257928		0.349005	0.687051	0.545618	0.397741	0.868312	0.28003	0.821236	0.867619
0.518333	0.327938	0.0707694	0.628375	0.390175	0.862674	0.449645	0.634058	0.273959	0.53425		0.428192	0.60167	0.492493	0.109126	0.916357	0.669914	0.512026	0.332377
0.46201	0.382853	0.733183	0.659517	0.652917	0.749076	0.482055	0.222553	0.0496349	0.894464		0.111567	0.778627	0.415056	0.219834	0.839655	0.808872	0.769743	0.732909
0.40296	0.716332	0.101996	0.0871896	0.605517	0.805005	0.617274	0.403964	0.341221	0.477863		0.381734	0.28078	0.677597	0.228664	0.408707	0.482633	0.614641	0.900083
0.244732	0.742985	0.606347	0.447622	0.465137	0.36128	0.937831	0.647374	0.182624	0.43908		0.570293	0.511101	0.483185	0.331749	0.201171	0.658539	0.484669	0.637914
0.299241	0.530595	0.286945	0.825684	0.595377	0.925962	0.487414	0.476028	0.363	0.679004		0.48246	0.692753	0.218732	0.907702	0.841343	0.946465	0.672371	0.774426
0.551866	0.986193	0.289675	0.216125	0.54715	0.953916	0.207895	0.787447	0.305448	0.314639		0.743725	0.511088	0.566972	0.663511	0.403791	0.518396	0.706215	0.60729
0.383071	0.392577	0.303844	0.592434	0.390777	0.613397	0.69774	0.503213	0.634542	0.579811		0.380123	0.670116	0.813782	0.400661	0.780396	0.855762	0.815844	0.707198
0.266888	0.78951	0.593805	0.700765	0.349935	0.400563	0.24255	0.690717	0.671405	0.0904925		0.478048	0.325345	0.837076	0.418523	0.814063	0.998932	0.383699	0.397003
0.148507	0.372348	0.182184	0.525928	0.336452	0.68787	0.697409	0.808234	0.498161	0.680785		0.404279	0.690416	0.628641	0.541746	0.599268	0.542863	0.200102	0.280765
0.18657	0.234683	0.231691	0.166878	0.223418	0.15779	0.261403	0.70589	0.454514	0.389206		0.622864	0.686976	0.359481	0.151369	0.896732	0.617337	0.565317	0.354226
0.490737	0.142977	0.328656	0.890866	0.372141	0.969356	0.548357	0.407008	0.59966	0.613186		0.315306	0.616756	0.452115	0.756064	0.644215	0.474402	0.603785	0.0551783
0.529299	0.899845	0.815164	0.219219	0.543581	0.581707	0.431065	0.462064	0.367223	0.399326		0.383475	0.817494	0.11275	0.496037	0.889693	0.480441	0.12013	0.786009
0.355994	0.540539	0.273389	0.775626	0.478039	0.527746	0.600899	0.899965	0.39614	0.762164		0.407958	0.628812	0.659252	0.467458	0.689459	0.333277	0.579489	0.633524
0.748859	0.653142	0.623231	0.746967	0.565063	0.70647	0.26509	0.753917	0.282565	0.836947		0.239416	0.340272	0.0819475	0.228763	0.606642	0.606893	0.939098	0.817684
0.384278	0.676221	0.175029	0.599149	0.304111	0.497645	0.643876	0.264095	0.626209	0.470292		0.158636	0.267215	0.30276	0.730755	0.204881	0.446688	0.385307	0.220164
0.267071	0.3801	0.164277	0.893107	0.104281	0.526792	0.698251	0.578045	0.688321	0.502184		0.729137	0.77021	0.359067	0.704043	0.195404	0.661284	0.461902	0.431734
0.341304	0.484957	0.56698	0.649973	0.225497	0.328325	0.497897	0.278068	0.226628	0.0216579		0.622999	0.613583	0.586334	0.0953735	0.859867	0.548419	0.591242	0.753441
0.629843	0.474509	0.671652	0.71663	0.605751	0.504411	0.261447	0.844071	0.662488	0.80164		0.670097	0.334969	0.366317	0.749337	0.64575	0.2205	0.741593	0.637554
0.371239	0.198722	0.402639	0.662499	0.366226	0.539542	0.451332	0.430316	0.578535	0.143568		0.482648	0.149195	0.547818	0.436636	0.750055	0.560276	0.187646	0.947835
0.315537	0.437412	0.105052	0.0515041	0.481793	0.246416	0.614681	0.909828	0.236073	0.387218		0.650419	0.356097	0.102107	0.431249	0.758802	0.673761	0.965978	0.903507
0.452549	0.583783	0.522318	0.210042	0.602776	0.762914	0.665394	0.672448	0.583064	0.157048		0.770427	0.369458	0.653632	0.265406	0.641762	0.144053	0.21337	0.582349
0.552945	0.265364	0.523592	0.636748	0.487971	0.730551	0.494851	0.865795	0.669498	0.358693		0.71186	0.457591	0.388475	0.711732	0.512369	0.872509	0.848367	0.889488
0.436463	0.477465	0.218694	0.406125	0.524503	0.196119	0.424451	0.587825	0.149825	0.368246		0.348935	0.870087	0.503692	0.854259	0.827588	0.602581	0.663898	0.459132
0.146705	0.479369	0.378866	0.910281	0.388975	0.616014	0.635153	0.721751	0.240533	0.539236		0.576029	0.821026	0.595048	0.951411	0.622924	0.538961	0.887326	0.559155
0.133136	0.916287	0.689493	0.841685	0.409761	0.343361	0.422835	0.322688	0.202903	0.77332		0.723779	0.678691	0.550778	0.855547	0.402204	0.507439	0.64756	0.686704
0.184884	0.677342	0.316768	0.458301	0.302986	0.330656	0.356344	0.751472	0.734074	0.445409		0.0935792	0.210767	0.745892	0.617731	0.611165	0.558048	0.793385	0.697136
0.111759	0.715812	0.155589	0.832063	0.323361	0.194373	0.431665	0.34739	0.508381	0.480137		0.480146	0.478967	0.615198	0.473769	0.80232	0.829975	0.60644	0.182586
0.156426	0.601204	0.318738	0.536258	0.365746	0.601805	0.314648	0.428616	0.541871	0.390941		0.58445	0.664868	0.229514	0.534498	0.783544	0.667009	0.939988	0.849828
0.413951	0.679488	0.288782	0.770017	0.338725	0.685917	0.630255	0.507251	0.481439	0.83658		0.437138	0.963086	0.645473	0.849994	0.809339	0.611213	0.685863	0.264507
0.452573	0.539943	0.215841	0.477777	0.69428	0.645415	0.186914	0.478299	0.644747	0.648538		0.424191	0.454875	0.250262	0.546249	0.492676	0.342849	0.689084	0.634958
0.154953	0.415417	0.296403	0.424671	0.235523	0.325375	0.302854	0.459806	0.474373	0.884613		0.456306	0.626033	0.533439	0.914701	0.101578	0.253753	0.595221	0.807837
0.598829	0.562397	0.118356	0.370094	0.112041	0.617139	0.274097	0.280007	0.539423	0.417912		0.46198	0.127836	0.333521	0.838068	0.412527	0.619103	0.992511	0.993902
0.337282	0.249187	0.174778	0.524019	0.57044	0.53577	0.460454	0.595484	0.589071	0.495816		0.208857	0.659953	0.437621	0.535891	0.457402	0.236519	0.605174	0.982786
0.691631	0.456871	0.56113	0.188678	0.53501	0.324902	0.509779	0.708334	0.62051	0.745417		0.502604	0.326565	0.478317	0.824501	0.168782	0.332584	0.731457	0.275407
0.137125	0.547449	0.219444	0.500323	0.565035	0.310393	0.413687	0.367323	0.283407	0.302378		0.549838	0.46496	0.485245	0.876659	0.609567	0.27365	0.736914	0.625565
0.225046	0.531315	0.312023	0.12051	0.447608	0.729507	0.243554	0.577522	0.515728	0.453851		0.472508	0.496314	0.607512	0.58906	0.748477	0.59515	0.732493	0.268131
0.18625	0.19742	0.487815	0.295965	0.432287	0.606245	0.531382	0.569622	0.313865	0.627074		0.427012	0.699429	0.83095	0.357114	0.126295	0.742245	0.795973	0.672548
0.525528	0.299004	0.301122	0.956451	0.350669	0.369888	0.206594	0.162698	0.578883	0.970453		0.814337	0.971981	0.548428	0.93329	0.602838	0.488062	0.637432	0.941405
0.395656	0.175879	0.1589	0.563243	0.220756	0.17063	0.498322	0.922421	0.646171	0.97862		0.540854	0.568463	0.754786	0.731714	0.707374	0.486904	0.865636	0.703767
0.54306	0.798916	0.173492	0.405286	0.504575	0.314128	0.657767	0.841481	0.331163	0.622707		0.566502	0.873135	0.181639	0.502356	0.68916	0.705986	0.785845	0.936226
0.444256	0.362246	0.0720257	0.279264	0.572676	0.767915	0.58785	0.264083	0.609581	0.38041		0.214421	0.425197	0.330592	0.817741	0.160071	0.881673	0.272998	0.690047
0.41841	0.0409348	0.146565	0.359034	0.586661	0.668196	0.269682	0.381865	0.547072	0.574068		0.416855	0.170829	0.704572	0.925082	0.585334	0.493301	0.940647	0.710611
0.294875	0.281201	0.559698	0.478934	0.543554	0.252158	0.137243	0.53399	0.602871	0.189712		0.546276	0.529342	0.783624	0.242268	0.274791	0.434854	0.521498	0.516685
0.221306	0.194137	0.57341	0.202151	0.171525	0.326615	0.382199	0.157092	0.938738	0.757938		0.0407391	0.077721	0.55228	0.333646	0.787058	0.832679	0.580895	0.914916
0.440579	0.534112	0.196871	0.616754	0.360518	0.421462	0.250043	0.164615	0.629306	0.978634		0.397577	0.287241	0.304867	0.615284	0.776946	0.359711	0.316077	0.498549
0.238821	0.20459	0.426296	0.65607	0.526867	0.0322542	0.442399	0.590919	0.504307	0.204662		0.823702	0.399001	0.554052	0.343425	0.319804	0.60398	0.45351	0.671779
0.388196	0.289407	0.396866	0.786118	0.111955	0.843904	0.34613	0.404464	0.1998	0.376472		0.295689	0.810055	0.790589	0.911571	0.860879	0.667136	0.249704	0.675038
0.188464	0.698157	0.364229	0.438069	0.142476	0.857888	0.272341	0.146117	0.234455	0.992428		0.737617	0.649084	0.768572	0.379624	0.303515	0.16792	0.68588	0.748564
0.415662	0.0217462	0.371371	0.351949	0.551853	0.411566	0.290098	0.342509	0.556745	0.0404403		0.322569	0.458417	0.488248	0.590633	0.623188	0.203287	0.714597	0.514692
0.173272	0.457068	0.409234	0.164106	0.264006	0.380311	0.286913	0.30095	0.776974	0.712239		0.33535	0.741975	0.455233	0.439816	0.944649	0.630749	0.399905	0.887819
0.456168	0.634776	0.27059	0.885891	0.323474	0.190425	0.650692	0.601275	0.673302	0.441423		0.284656	0.286931	0.162867	0.667713	0.349933	0.56869	0.710164	0.992694
0.519092	0.627903	0.291742	0.622253	0.0454144	0.249106	0.386371	0.348441	0.54905	0.451208		0.665147	0.651539	0.846087	0.809966	0.750646	0.320677	0.595171	0.321785
0.358399	0.795198	0.447336	0.845897	0.733665	0.821069	0.289147	0.518571	0.19655	0.719284		0.243215	0.546231	0.23991	0.731169	0.69956	0.621783	0.654605	0.631791
0.12933	0.572447	0.437205	0.598412	0.322486	0.303221	0.220693	0.445925	0.484583	0.149951		0.552187	0.191916	0.929261	0.950035	0.48417	0.616032	0.455103	0.292605
0.217583	0.719939	0.311669	0.46736	0.019311	0.245748	0.284583	0.580462	0.20398	0.697247		0.297655	0.774884	0.640914	0.464787	0.440017	0.565964	0.855702	0.596877
0.529497	0.265227	0.284274	0.713336	0.258761	0.609824	0.620761	0.650923	0.653933	0.50598		0.466406	0.623846	0.581661	0.570803	0.472191	0.162741	0.570795	0.344781
0.321619	0.319343	0.367945	0.499599	0.289398	0.362429	0.250955	0.477203	0.444269	0.460949		0.539917	0.735357	0.836769	0.987289	0.142683	0.38307	0.840109	0.434904
0.176178	0.466432	0.287934	0.686393	0.360013	0.179762	0.596731	0.494676	0.432137	0.74143		0.321696	0.451871	0.296577	0.404198	0.339337	0.785893	0.838996	0.971871
0.205179	0.686344	0.504692	0.797138	0.434147	0.714794	0.284504	0.315241	0.609928	0.324271		0.582893	0.660685	0.612079	0.782247	0.555013	0.808253	0.512612	0.654203
0.559443	0.920795	0.190851	0.301114	0.250445	0.371653	0.397733	0.349	0.417596	0.502458		0.613032	0.807888	0.280097	0.749234	0.351683	0.471096	0.44781	0.484595
0.410542	0.639834	0.444585	0.396278	0.409558	0.109887	0.51498	0.784351	0.474722	0.523226		0.192544	0.721981	0.518085	0.311654	0.192815	0.85865	0.503881	0.407247
0.252808	0.282438	0.4092	0.507345	0.4043	0.503083	0.127989	0.0634334	0.718056	0.880935		0.720603	0.452177	0.259602	0.640589	0.563337	0.493342	0.139683	0.322817
0.430668	0.578129	0.22609	0.488506	0.146013	0.448987	0.120004	0.449808	0.572424	0.654771		0.356619	0.469884	0.171259	0.429277	0.633359	0.714339	0.610943	0.204673
0.346315	0.364911	0.508335	0.481026	0.304459	0.577967	0.354637	0.708181	0.631486	0.995321		0.631214	0.454467	0.44727	0.637264	0.679812	0.0599164	0.44177	0.569004
0.308928	0.10554	0.661959	0.382294	0.250972	0.577181	0.568427	0.756646	0.416331	0.744772		0.271265	0.328784	0.433907	0.725609	0.555473	0.379895	0.266117	0.330037
0.611323	0.697345	0.235756	0.76362	0.322421	0.159313	0.391477	0.607627	0.514257	0.750817		0.333839	0.185086	0.693294	0.534249	0.49142	0.406325	0.382778	0.843188
0.285041	0.896576	0.406641	0.719715	0.35865	0.327901	0.587018	0.666551	0.256419	0.0470807		0.406004	0.366247	0.776651	0.982352	0.155658	0.292346	0.151265	0.706344
0.396344	0.216894	0.254888	0.180092	0.323153	0.329811	0.170501	0.500316	0.650269	0.156012		0.397196	0.769768	0.265082	0.750763	0.471502	0.286646	0.400549	0.518187
0.166197	0.29453	0.49141	0.623515	0.29869	0.649667	0.352621	0.570809	0.588862	0.942721		0.25914	0.737003	0.67063	0.733898	0.662512	0.681837	0.795376	0.990095
0.152697	0.194539	0.151226	0.48649	0.458118	0.709683	0.340127	0.0404158	0.586568	0.82046		0.385777	0.8059	0.341889	0.339749	0.777121	0.121073	0.718297	0.472387
0.249403	0.321107	0.581854	0.902588	0.702821	0.390891	0.303652	0.223732	0.770012	0.600053		0.296488	0.162137	0.848261	0.789413	0.885381	0.616879	0.486984	0.463247
0.602005	0.903672	0.517577	0.31205	0.259957	0.573351	0.382464	0.746535	0.417619	0.647591		0.694466	0.971267	0.603037	0.228337	0.0798649	0.144721	0.550427	0.0798302
0.33079	0.688357	0.124377	0.0312162	0.228303	0.662624	0.250655	0.473097	0.648291	0.486419		0.399949	0.357949	0.780825	0.296429	0.226334	0.496677	0.719344	0.815582
0.633616	0.540439	0.810228	0.813236	0.741751	0.258432	0.50642	0.199756	0.778721	0.682013		0.409769	0.579993	0.246572	0.755389	0.68133	0.322282	0.480781	0.759731
0.353402	0.476229	0.780271	0.286165	0.257714	0.301404	0.162635	0.175258	0.765042	0.745212		0.754563	0.622297	0.458931	0.747232	0.682594	0.455902	0.713077	0.308825
0.617769	0.415492	0.0961931	0.637873	0.452307	0.815583	0.41779	0.38777	0.475857	0.793273		0.136685	0.685503	0.421927	0.680705	0.461587	0.428102	0.381665	0.127591
0.364445	0.838222	0.527944	0.691545	0.470958	0.336726	0.571143	0.66299	0.794885	0.184153		0.123435	0.222374	0.151601	0.685733	0.197615	0.454451	0.679132	0.683072
0.670541	0.3733	0.13565	0.601293	0.351142	0.591568	0.13937	0.384932	0.571515	0.978835		0.401697	0.466552	0.313434	0.518977	0.291308	0.77787	0.464328	0.894061
0.262452	0.206114	0.397817	0.734682	0.549016	0.641528	0.594667	0.630721	0.55336	0.983837		0.634489	0.843448	0.446629	0.453629	0.145308	0.119125	0.129924	0.502696
0.523898	0.706378	0.560963	0.879377	0.0285111	0.528534	0.545145	0.943782	0.632401	0.0736181		0.688752	0.986797	0.271675	0.909006	0.459513	0.742788	0.241212	0.512238
0.146253	0.634753	0.387733	0.561011	0.31278	0.604215	0.372326	0.577716	0.263063	0.506178		0.256971	0.575852	0.448993	0.299653	0.441224	0.356263	0.810995	0.926352
0.237953	0.276307	0.481421	0.467422	0.376103	0.366823	0.279622	0.39012	0.529639	0.294832		0.371846	0.52955	0.174351	0.941395	0.649851	0.307966	0.209254	0.64802
0.758584	0.270569	0.565182	0.204696	0.881629	0.910081	0.349142	0.207277	0.223523	0.416844		0.184002	0.556908	0.147441	0.234824	0.182738	0.380121	0.746092	0.234183
0.138262	0.363857	0.757036	0.477225	0.388698	0.918126	0.368374	0.434208	0.229952	0.600493		0.526428	0.474339	0.238292	0.567233	0.443932	0.61772	0.275534	0.425926
0.258622	0.651847	0.412055	0.134262	0.614859	0.197013	0.180525	0.268171	0.426343	0.229449		0.52783	0.540341	0.415588	0.270819	0.167628	0.668953	0.558065	0.267109
0.18122	0.206072	0.757007	0.310333	0.538121	0.342119	0.297261	0.26401	0.657729	0.984208		0.442581	0.874909	0.378673	0.45126	0.124053	0.302461	0.260436	0.720109
0.329549	0.692818	0.173094	0.662975	0.161937	0.381813	0.539118	0.65968	0.458773	0.30346		0.178243	0.933471	0.148616	0.914359	0.18465	0.379372	0.492605	0.959788
0.421916	0.913524	0.573535	0.892017	0.329274	0.454872	0.376971	0.367167	0.251698	0.861556		0.138324	0.962952	0.347008	0.654909	0.441136	0.778732	0.543236	0.292784
0.0678918	0.521788	0.663457	0.537035	0.354689	0.351416	0.201678	0.602337	0.241082	0.549829		0.637766	0.374341	0.19404	0.352959	0.265785	0.221589	0.840808	0.335731
0.11438	0.458738	0.18116	0.264412	0.642652	0.939318	0.252262	0.406188	0.576311	0.680716		0.31579	0.750121	0.285102	0.137812	0.776362	0.956802	0.31529	0.672839
0.678107	0.395605	0.58433	0.350528	0.468828	0.60054	0.353188	0.237555	0.572595	0.324088		0.602891	0.85358	0.914109	0.671724	0.676611	0.404619	0.577988	0.511236
0.269381	0.554133	0.622194	0.376951	0.636622	0.534217	0.316995	0.324283	0.337446	0.521454		0.0657135	0.471486	0.519425	0.740358	0.81959	0.745112	0.854794	0.510855
0.267493	0.670092	0.65935	0.719218	0.312664	0.446075	0.75483	0.690281	0.610895	0.605981		0.498164	0.493548	0.0996484	0.711382	0.727948	0.821934	0.819971	0.222593
0.276566	0.665116	0.400296	0.695947	0.429584	0.863542	0.169444	0.669765	0.634836	0.940481		0.317939	0.571655	0.476504	0.69252	0.719459	0.232873	0.240804	0.670665
0.294646	0.616475	0.469007	0.559745	0.177061	0.298637	0.0734182	0.0712397	0.412697	0.22254		0.517501	0.744599	0.578547	0.695621	0.844194	0.529124	0.813696	0.498865
0.0659887	0.278717	0.568131	0.791352	0.447263	0.379834	0.211783	0.222011	0.876716	0.426142		0.405483	0.819822	0.656282	0.434034	0.772827	0.612375	0.615109	0.732411
0.153713	0.331685	0.0924458	0.198315	0.754976	0.776605	0.0821656	0.520317	0.686687	0.78771		0.626635	0.717135	0.447719	0.553195	0.934996	0.887982	0.701682	0.997951
0.153728	0.319344	0.466964	0.178999	0.914082	0.705621	0.166851	0.584875	0.521521	0.512141		0.508196	0.89123	0.408266	0.823905	0.396642	0.866367	0.562041	0.87159
0.516219	0.965344	0.687123	0.517469	0.52743	0.775096	0.573797	0.510871	0.937578	0.691009		0.892174	0.496122	0.34322	0.330178	0.879807	0.76337	0.775262	0.594626
0.578714	0.593497	0.272786	0.722281	0.136286	0.362558	0.452896	0.65116	0.190053	0.289779		0.834987	0.780708	0.277519	0.887184	0.900092	0.778265	0.83527	0.246655
0.165376	0.559184	0.408057	0.382033	0.751105	0.797906	0.378337	0.738023	0.618691	0.581397		0.64423	0.477647	0.480952	0.0795875	0.825415	0.604429	0.572631	0.907526
0.187344	0.428122	0.733919	0.810256	0.257719	0.821145	0.338897	0.346264	0.537892	0.57947		0.755238	0.862207	0.655903	0.707999	0.816907	0.48265	0.679478	0.624856
0.695998	0.304012	0.3763	0.350166	0.180967	0.603241	0.536847	0.492253	0.501086	0.171254		0.564532	0.516386	0.698911	0.747841	0.616146	0.233114	0.838125	0.787247
0.408883	0.647301	0.608689	0.654772	0.136302	0.13223	0.205257	0.584342	0.151162	0.390974		0.851619	0.932743	0.736017	0.618323	0.269266	0.243135	0.368377	0.445685
0.172555	0.733954	0.282402	0.143207	0.33286	0.533638	0.290702	0.203802	0.51176	0.0916324		0.202115	0.681745	0.197079	0.532399	0.739561	0.364723	0.841128	0.529909
0.13529	0.571029	0.329397	0.311164	0.276029	0.308136	0.455684	0.880659	0.348986	0.694516		0.55458	0.817467	0.423016	0.593541	0.880873	0.641433	0.642292	0.622146
0.444177	0.649504	0.374246	0.415361	0.304718	0.345384	0.520283	0.28358	0.281928	0.185287		0.933143	0.899018	0.517096	0.807388	0.667782	0.620346	0.596006	0.590518
0.206482	0.412555	0.558562	0.229695	0.523586	0.390572	0.364793	0.208028	0.235845	0.870087		0.0808305	0.560637	0.557607	0.31683	0.871314	0.824971	0.962078	0.682731
0.0938414	0.274777	0.540568	0.942881	0.486017	0.183795	0.390297	0.57918	0.407017	0.421855		0.59331	0.130273	0.493425	0.699496	0.615053	0.687224	0.850421	0.647284
0.0781595	0.309262	0.455819	0.68187	0.508386	0.819361	0.660116	0.277258	0.306617	0.209549		0.694539	0.39715	0.579063	0.835942	0.521708	0.28775	0.519989	0.689295
0.176167	0.438006	0.37265	0.673947	0.683487	0.554914	0.400279	0.188593	0.43688	0.461264		0.307035	0.382655	0.851421	0.771583	0.298115	0.190708	0.706395	0.713516
0.46115	0.250369	0.450582	0.284391	0.566228	0.813101	0.678321	0.860539	0.0775108	0.672532		0.511998	0.283556	0.563514	0.427899	0.576198	0.608705	0.69535	0.658038
0.467052	0.414955	0.0895195	0.113012	0.34439	0.270541	0.500418	0.965489	0.535079	0.448274		0.224567	0.69386	0.551568	0.421027	0.347078	0.899419	0.672155	0.258499
0.500979	0.414026	0.24923	0.578401	0.422625	0.709954	0.454322	0.828536	0.624848	0.759359		0.484519	0.736943	0.676533	0.482501	0.724205	0.812453	0.273897	0.816453
0.160201	0.843749	0.697924	0.303661	0.373806	0.148987	0.168703	0.408104	0.525398	0.457812		0.370348	0.47452	0.796429	0.794068	0.755474	0.247284	0.615043	0.104887
0.305282	0.231355	0.301546	0.524136	0.517624	0.88765	0.636592	0.489701	0.548304	0.524883		0.27588	0.343393	0.529136	0.726465	0.336628	0.606808	0.683332	0.163474
0.601139	0.82044	0.678019	0.466351	0.212443	0.621895	0.338624	0.652198	0.470722	0.805001		0.596578	0.0704429	0.796796	0.638237	0.622342	0.375444	0.438406	0.380423
0.26278	0.497713	0.482392	0.516329	0.631855	0.397522	0.132783	0.395355	0.674353	0.639041		0.329064	0.212348	0.630709	0.466419	0.208033	0.525217	0.563602	0.45169
0.25132	0.176609	0.313117	0.506188	0.634895	0.640316	0.35055	0.327638	0.741699	0.523611		0.344105	0.593256	0.336225	0.642098	0.630546	0.903715	0.427688	0.852761
0.217501	0.649631	0.194956	0.557159	0.16613	0.557812	0.282839	0.281742	0.750061	0.072628		0.420645	0.142211	0.665461	0.569825	0.817132	0.762876	0.433096	0.416296
0.304897	0.436825	0.679477	0.813544	0.321936	0.497124	0.551407	0.312861	0.612277	0.782267		0.563671	0.963786	0.230324	0.443888	0.746414	0.344419	0.25885	0.35396
0.0296393	0.0728104	0.322514	0.70502	0.51037	0.558562	0.142031	0.359001	0.364521	0.766649		0.451952	0.593535	0.337013	0.732568	0.493088	0.60239	0.35041	0.532623
0.488156	0.356073	0.033526	0.886546	0.22686	0.55422	0.139015	0.167642	0.608015	0.315375		0.288214	0.911242	0.639471	0.562431	0.808262	0.661349	0.487735	0.730431
0.365815	0.387406	0.0667671	0.336364	0.296059	0.343663	0.241919	0.508984	0.676278	0.932298		0.645861	0.60162	0.489713	0.508136	0.652269	0.466283	0.455568	0.714163
0.252317	0.116764	0.0408676	0.61358	0.391143	0.515774	0.688684	0.200283	0.739901	0.229881		0.450739	0.540008	0.173039	0.714876	0.827243	0.872657	0.537755	0.762404
0.628424	0.885315	0.481349	0.276176	0.320747	0.397302	0.262236	0.745561	0.830836	0.516408		0.392642	0.638721	0.486956	0.132521	0.514292	0.487019	0.736842	0.969494
0.362183	0.679209	0.833293	0.727636	0.832282	0.566959	0.321018	0.262728	0.821134	0.21644		0.521627	0.485481	0.343617	0.464606	0.656968	0.283692	0.571743	0.939607
0.309774	0.143321	0.712003	0.329251	0.43592	0.632573	0.235074	0.22547	0.820684	0.370854		0.536053	0.664509	0.521874	0.766539	0.820414	0.570746	0.50865	0.801713
0.72356	0.746523	0.428798	0.322099	0.527088	0.233369	0.492005	0.160478	0.748234	0.806475		0.758054	0.475721	0.173915	0.357461	0.72579	0.978585	0.767093	0.893916
0.639533	0.775418	0.349722	0.293514	0.651556	0.320463	0.373316	0.547891	0.721657	0.252016		0.392238	0.476729	0.417657	0.303597	0.598714	0.496424	0.505389	0.787688
0.249949	0.666317	0.694037	0.265593	0.430603	0.117159	0.624411	0.521166	0.7073	0.495595		0.126229	0.437804	0.125397	0.463632	0.680691	0.192756	0.452871	0.813031
0.208979	0.726062	0.564109	0.468964	0.498693	0.46019	0.424705	0.886759	0.402806	0.0671128		0.41631	0.860195	0.511602	0.877465	0.629027	0.489972	0.692791	0.395901
0.0899813	0.0969702	0.576216	0.639677	0.333213	0.566012	0.337072	0.135245	0.560367	0.24012		0.0990168	0.703693	0.0711676	0.455286	0.871149	0.598107	0.882457	0.729023
0.303604	0.688459	0.530704	0.975063	0.407824	0.585767	0.465933	0.710351	0.146687	0.103465		0.629098	0.946664	0.635631	0.854329	0.790757	0.479126	0.767943	0.798938
0.256626	0.620135	0.57255	0.448704	0.0630879	0.751726	0.427064	0.198922	0.462778	0.527571		0.378346	0.499034	0.380617	0.726034	0.686318	0.784623	0.614225	0.637657
0.222159	0.3647	0.435463	0.621735	0.281542	0.771983	0.630778	0.28154	0.392089	0.367442		0.375627	0.946715	0.579263	0.793884	0.629053	0.679321	0.462582	0.778476
0.341883	0.897807	0.333643	0.656967	0.797693	0.840208	0.638737	0.501176	0.551934	0.859629		0.642293	0.461873	0.79025	0.867256	0.733363	0.914528	0.810342	0.0575848
0.127558	0.251826	0.00346586	0.409396	0.1219	0.352948	0.567475	0.654973	0.655112	0.585795		0.0888275	0.176302	0.611526	0.680279	0.666621	0.267451	0.660278	0.748081
0.0418379	0.232173	0.116681	0.588384	0.298638	0.285357	0.451745	0.289697	0.352398	0.3653		0.209195	0.72248	0.672681	0.362991	0.565163	0.118785	0.13571	0.450143
0.532305	0.224861	0.625771	0.412175	0.304651	0.707825	0.354843	0.373754	0.485627	0.205803		0.224149	0.37105	0.751675	0.850794	0.283541	0.659398	0.224405	0.758827
0.561804	0.44575	0.117395	0.446815	0.317451	0.625113	0.431784	0.101419	0.36643	0.818323		0.998743	0.99896	0.317902	0.537562	0.742995	0.711424	0.267005	0.543296
0.197891	0.350979	0.442666	0.609546	0.743533	0.664112	0.792389	0.665754	0.656287	0.967535		0.929638	0.943895	0.839416	0.489994	0.818224	0.900963	0.271437	0.784206
0.585844	0.0983154	0.344135	0.328336	0.642391	0.499408	0.162817	0.449444	0.041735	0.52428		0.956638	0.927262	0.600379	0.300669	0.60858	0.229298	0.419802	0.742567
0.674422	0.565895	0.17195	0.465165	0.158911	0.533178	0.246716	0.806161	0.473864	0.751587		0.944779	0.756957	0.563996	0.740232	0.425058	0.375772	0.509446	0.462659
0.0855033	0.412472	0.117907	0.371794	0.499131	0.900661	0.498687	0.258475	0.325347	0.701917		0.250804	0.327045	0.278138	0.681898	0.812237	0.426367	0.260396	0.348369
0.674503	0.355025	0.638477	0.616798	0.311767	0.566005	0.138845	0.819821	0.833249	0.781665		0.612316	0.563166	0.387186	0.50322	0.145242	0.0509426	0.473039	0.33923
0.435114	0.302882	0.361116	0.948255	0.844945	0.519712	0.136942	0.391103	0.29883	0.88214		0.731561	0.0902565	0.725563	0.895082	0.880094	0.217015	0.501333	0.280693
0.352333	0.563379	0.0885731	0.161379	0.73303	0.309681	0.690018	0.756791	0.784314	0.616722		0.744235	0.150284	0.853259	0.670622	0.45018	0.336694	0.511036	0.317921
0.483721	0.54073	0.267428	0.43071	0.926854	0.626687	0.295796	0.586703	0.734483	0.775582		0.577462	0.70088	0.689209	0.141864	0.520804	0.393708	0.555	0.329561
0.381737	0.614651	0.260144	0.627011	0.32656	0.660798	0.418936	0.448311	0.519819	0.540279		0.243687	0.626783	0.794986	0.195948	0.563599	0.612799	0.480815	0.70749
0.161296	0.801144	0.393406	0.630902	0.115395	0.55779	0.529076	0.29251	0.706303	0.628647		0.607978	0.232981	0.756982	0.597916	0.972527	0.977855	0.713967	0.444982
0.505872	0.690806	0.478087	0.643968	0.42562	0.708701	0.508383	0.148705	0.541807	0.696474		0.155878	0.31489	0.740045	0.711835	0.313828	0.609071	0.0246373	0.706093
0.096399	0.728536	0.0422861	0.0982262	0.199101	0.351116	0.136071	0.708117	0.935414	0.71087		0.0999375	0.490947	0.587264	0.812023	0.412315	0.862949	0.387719	0.34621
0.592513	0.566842	0.852056	0.582279	0.519556	0.463692	0.407185	0.443844	0.600247	0.954607		0.444595	0.609297	0.53458	0.561121	0.42705	0.656994	0.507647	0.161226
0.709293	0.584357	0.23422	0.62906	0.385959	0.448935	0.396988	0.408019				0.139556	0.369711	0.626101	0.412508	0.550504	0.537903	0.847538	0.86334
0.697264	0.539019	0.739342	0.467314	0.680179	0.867937	0.510196	0.0385225				0.13473	0.717316	0.312922	0.695882	0.718417	0.308546	0.274111	0.497491
0.620939	0.440278	0.617052	0.652839	0.543623	0.651176	0.313663	0.171909				0.180377	0.425988	0.615289	0.79094	0.182465	0.376361	0.277963	0.448244
0.649725	0.653005	0.433037	0.553459	0.217561	0.792985	0.151913	0.779526				0.323941	0.479082	0.800275	0.771967	0.291075	0.179625	0.487747	0.42967
0.38611	0.432805	0.280157	0.470284	0.76577	0.762338	0.413202	0.336372				0.0395864	0.151772	0.445964	0.715629	0.253271	0.797581	0.770428	0.874044
0.680535	0.413981	0.444132	0.440257	0.138735	0.672288	0.436779	0.3375				0.416095	0.524741	0.263643	0.474551	0.290074	0.700185	0.356542	0.282055
0.425605	0.274772	0.731012	0.262437	0.341855	0.449714	0.338165	0.630048				0.259105	0.663587	0.386577	0.208971	0.234758	0.370492	0.609254	0.76075
0.582011	0.831957	0.0410615	0.620774	0.789259	0.611964	0.458579	0.183739				0.292334	0.768849	0.117411	0.138733	0.316341	0.514591	0.425847	0.753646
0.483347	0.799923	0.290533	0.602044	0.611292	0.939108	0.789808	0.316871				0.430506	0.849599	0.327452	0.838777	0.103019	0.26469	0.74715	0.536267
0.21479	0.633562	0.272488	0.204085	0.476609	0.381734	0.580819	0.198154				0.254802	0.721321	0.229758	0.654158	0.772344	0.52841	0.875082	0.662302
0.117862	0.408192	0.423415	0.748909	0.438689	0.803195	0.436435	0.429741				0.327667	0.473096	0.323218	0.834372	0.153004	0.718665	0.281244	0.377032
0.574412	0.576987	0.512873	0.794293	0.114215	0.518825	0.530468	0.599746				0.52824	0.683782	0.243209	0.493489	0.430932	0.239097	0.660227	0.897983
0.266152	0.455253	0.506384	0.822735	0.232689	0.269523	0.234392	0.820672				0.481999	0.341555	0.419454	0.497233	0.536682	0.529513	0.395577	0.244789
0.736924	0.226312	0.374396	0.61402	0.427717	0.908118	0.316556	0.54122				0.0871965	0.592505	0.280388	0.397822	0.588379	0.362638	0.564484	0.380899
0.628281	0.419724	0.172523	0.169176	0.659567	0.562218	0.571766	0.378665				0.663798	0.31561	0.836346	0.687654	0.512245	0.140509	0.344811	0.927385
0.377268	0.677883	0.204497	0.421134	0.420533	0.580017	0.480329	0.859164				0.374333	0.770486	0.0236517	0.215798	0.528696	0.64055	0.841058	0.548035
0.382361	0.767207	0.636182	0.781777	0.254183	0.377616	0.224902	0.625913				0.400113	0.683384	0.101048	0.756442	0.765056	0.902476	0.660907	0.707544
0.400784	0.691371	0.293237	0.193956	0.421076	0.789357	0.575895	0.792622				0.326883	0.821045	0.605412	0.382389	0.69897	0.529636	0.304312	0.78383
0.623355	0.340275	0.211723	0.133029	0.119247	0.0250631	0.345079	0.579713				0.442785	0.338738	0.398056	0.17854	0.71258	0.458931	0.569279	0.830095
0.517008	0.442324	0.564714	0.952017	0.461773	0.610309	0.148422	0.634652				0.370226	0.500652	0.507056	0.383262	0.482747	0.445133	0.703959	0.683407
0.801573	0.405844	0.671424	0.761813	0.644515	0.32112	0.517111	0.232169				0.650559	0.332765	0.501525	0.316102	0.183797	0.93693	0.182024	0.514669
0.69273	0.841357	0.465502	0.197088	0.481049	0.494888	0.383788	0.503854				0.166128	0.736997	0.349436	0.452413	0.235208	0.202332	0.144228	0.596031
0.334078	0.274062	0.392847	0.746939	0.331497	0.665157	0.635243	0.917812				0.904181	0.958278	0.417799	0.669887	0.387582	0.682052	0.650996	0.104051
0.756127	0.532511	0.361399	0.762556	0.572357	0.607948	0.283506	0.319208				0.296266	0.606295	0.34017	0.783798	0.569557	0.403466	0.648116	0.818354
0.384095	0.708795	0.434298	0.609522	0.64933	0.668244	0.259116	0.489305				0.145612	0.301108	0.52492	0.938955	0.464345	0.482931	0.870657	0.100829
0.18276	0.51991	0.444426	0.349234	0.292934	0.348842	0.112327	0.445664				0.804283	0.535407	0.018451	0.41735	0.605093	0.39134	0.211716	0.622267
0.191707	0.77297	0.240894	0.36516	0.715008	0.482161	0.642206	0.597413				0.63234	0.110936	0.13375	0.60978	0.559647	0.444582	0.886073	0.535871
0.449908	0.409328	0.12	0.345341	0.552582	0.322003	0.575795	0.750221				0.842724	0.125121	0.162074	0.571564	0.739925	0.592624	0.647807	0.717804
0.295018	0.799781	0.334472	0.663011	0.475704	0.299271	0.555816	0.850521				0.701824	0.798123	0.697785	0.424312	0.611296	0.463592	0.674217	0.59903
0.309777	0.641288	0.335407	0.538339	0.462634	0.710238	0.37756	0.69079				0.50701	0.954405	0.417619	0.344561	0.321794	0.827393	0.799943	0.808609
0.347604	0.35431	0.14326	0.39936	0.467878	0.877559	0.285609	0.23028				0.430385	0.67278	0.363762	0.416075	0.389655	0.783079	0.654468	0.971013
0.742655	0.87614	0.438513	0.909795	0.473807	0.0926665	0.416533	0.192778				0.355702	0.880286	0.164997	0.247372	0.831682	0.491456	0.55631	0.216102
0.691625	0.741681	0.279091	0.406922	0.572746	0.871492	0.341797	0.200285				0.342783	0.246253	0.705994	0.65197	0.611892	0.205046	0.907499	0.747241
0.629338	0.37727	0.312691	0.890064	0.40734	0.605609	0.457841	0.761622				0.206212	0.476493	0.755153	0.613609	0.533641	0.787575	0.243727	0.261316
0.423681	0.540476	0.49126	0.85135	0.263553	0.797913	0.328177	0.60968				0.796306	0.63587	0.524507	0.511208	0.866502	0.558838	0.745673	0.779976
0.512471	0.497965	0.413355	0.348953	0.339599	0.549181	0.279245	0.547394				0.190135	0.782156	0.50357	0.311937	0.805635	0.517219	0.470667	0.70633
0.685308	0.589851	0.162114	0.567442	0.350823	0.781461	0.550584	0.218336				0.562229	0.823775	0.654213	0.17137	0.775834	0.944643	0.153997	0.307842
0.148865	0.35903	0.336451	0.306488	0.433529	0.936651	0.130796	0.30767				0.174725	0.709828	0.498453	0.758407	0.771281	0.606521	0.509445	0.854753
0.59848	0.0440117	0.232365	0.827749	0.369437	0.670845	0.217245	0.421492				0.430962	0.699034	0.670984	0.528523	0.875796	0.858712	0.712275	0.868602
0.590144	0.370103	0.537421	0.370332	0.529262	0.30234	0.534477	0.715486				0.267211	0.422886	0.415088	0.820719	0.397667	0.0787058	0.467944	0.856913
0.210811	0.239022	0.524476	0.874037	0.343874	0.853128	0.530169	0.739326				0.797392	0.204581	0.319932	0.73931	0.344913	0.438107	0.595533	0.871461
0.706681	0.615178	0.623069	0.454273	0.490436	0.474567	0.25806	0.492752				0.437586	0.520018	0.670925	0.521522	0.360349	0.356372	0.65517	0.910435
0.686837	0.665002	0.598762	0.458642	0.452109	0.794075	0.386786	0.82771				0.459066	0.302	0.171588	0.534928	0.793522	0.682823	0.326043	0.710515
0.596658	0.740183	0.251568	0.448259	0.2526	0.672155	0.192037	0.80619				0.502846	0.348562	0.457163	0.589985	0.566493	0.314419	0.627363	0.841883
0.622817	0.450054	0.793928	0.0947042	0.451434	0.224949	0.344953	0.626115				0.399602	0.274274	0.117881	0.284696	0.232898	0.22227	0.636083	0.169053
0.410969	0.352741	0.341596	0.945698	0.255128	0.655882	0.388118	0.0741527				0.323091	0.379574	0.480252	0.145607	0.790754	0.292284	0.457097	0.909165
0.385536	0.290336	0.376875	0.0879274	0.309682	0.188565	0.144865	0.227765				0.17854	0.260298	0.234477	0.340743	0.463255	0.507818	0.595463	0.626966
0.380514	0.398516	0.495926	0.957943	0.127144	0.826918	0.271219	0.293427				0.602166	0.959611	0.578658	0.563294	0.237323	0.616208	0.729418	0.69272
0.355587	0.812305	0.294892	0.48741	0.537804	0.681803	0.223376	0.299573				0.312327	0.0588466	0.432918	0.711727	0.769662	0.774641	0.122788	0.773408
0.341247	0.645394	0.212326	0.658688	0.599089	0.263797	0.0191437	0.569791				0.714019	0.744699	0.267379	0.837911	0.771234	0.940053	0.439637	0.340107
0.548487	0.600936	0.45841	0.647021	0.205118	0.696058	0.266742	0.512003				0.167021	0.267194	0.951249	0.960556	0.590739	0.222026	0.545329	0.515362
0.294322	0.579947	0.210264	0.695725	0.251158	0.432354	0.355419	0.679563				0.658964	0.723062	0.221296	0.325003	0.836836	0.356749	0.894274	0.933269
0.586028	0.959003	0.344058	0.925852	0.493804	0.623033	0.447297	0.759685				0.955384	0.711038	0.495799	0.61852	0.640916	0.848561	0.727691	0.837648
0.150361	0.543898	0.777529	0.279369	0.452818	0.513477	0.458153	0.643257				0.602892	0.464339	0.0842152	0.468688	0.870324	0.774783	0.441357	0.414922
0.345372	0.229595	0.604432	0.638096	0.38953	0.615857	0.59463	0.655077				0.212714	0.44918	0.721844	0.779716	0.0915023	0.204007	0.79605	0.616447
0.460629	0.251129	0.524358	0.360782	0.700317	0.593927	0.634897	0.403412				0.441054	0.893257	0.687314	0.751549	0.31633	0.613151	0.562012	0.716718
0.351837	0.520149	0.133578	0.477838	0.252079	0.279912	0.150608	0.228135				0.298371	0.317	0.539337	0.523994	0.184634	0.328716	0.866066	0.798635
0.350831	0.622434	0.859601	0.457846	0.21055	0.282274	0.213508	0.585145				0.835773	0.583162	0.447103	0.57981	0.449275	0.158324	0.841367	0.266835
0.213461	0.929383	0.366289	0.644919	0.119973	0.673976	0.217156	0.381657				0.856373	0.298782	0.691468	0.748263	0.202288	0.853607	0.521021	0.226735
0.806827	0.608261	0.35794	0.50343	0.153134	0.45116	0.125278	0.302684				0.470723	0.262612	0.876379	0.511601	0.396218	0.800807	0.404587	0.319767
0.448124	0.468309	0.324683	0.267398	0.185879	0.321692	0.274896	0.526535				0.267473	0.316904	0.535783	0.837408	0.0629758	0.511943	0.597235	0.784827
0.526332	0.632746	0.664965	0.766817	0.334039	0.0656694	0.180061	0.62745				0.487139	0.311681	0.670792	0.993195	0.467766	0.622635	0.544763	0.735133
0.240201	0.484198	0.395777	0.8806	0.435126	0.927787	0.118768	0.256041				0.407625	0.481008	0.889884	0.578798	0.36339	0.855653	0.215181	0.467412
0.647282	0.498131	0.0200202	0.651753	0.320886	0.661963	0.433317	0.568405				0.568724	0.135844	0.586012	0.337724	0.679271	0.655186	0.331879	0.552148
0.543575	0.850648	0.202369	0.568841	0.451611	0.161407	0.0601863	0.216119				0.693474	0.806176	0.328625	0.261034	0.153248	0.240492	0.452778	0.59458
0.523416	0.425337	0.53195	0.238356	0.541003	0.592343	0.307811	0.708026				0.890876	0.500957	0.719656	0.61647	0.821687	0.587244	0.59372	0.393887
0.446749	0.507841	0.235417	0.236074	0.165814	0.323093	0.578028	0.897681				0.833469	0.723634	0.132405	0.298233	0.530915	0.246269	0.628586	0.814696
0.182382	0.699239	0.474098	0.381498	0.66779	0.767113	0.526611	0.431676				0.841129	0.371611	0.416284	0.270889	0.356403	0.412059	0.541631	0.918896
0.697448	0.784263	0.324028	0.573836	0.089348	0.923554	0.382647	0.570041				0.905586	0.89671	0.520018	0.72725	0.841895	0.575732	0.441238	0.796353
0.621446	0.0923242	0.522019	0.194182	0.55081	0.857951	0.532288	0.306234				0.614359	0.533052	0.670721	0.641823	0.353309	0.971503	0.783876	0.269711
0.425279	0.671181	0.395878	0.114313	0.374926	0.796443	0.353888	0.921566				0.893852	0.767024	0.773112	0.268525	0.383301	0.772533	0.288504	0.566928
0.438217	0.697069	0.0459849	0.940827	0.522309	0.0423625	0.433182	0.737604				0.034929	0.541171	0.547357	0.293764	0.250867	0.452758	0.660673	0.673912
0.271808	0.523358	0.442246	0.663374	0.466115	0.0900746	0.377403	0.270915				0.682218	0.940525	0.822781	0.636121	0.763554	0.584775	0.539204	0.182201
0.429185	0.221477	0.324145	0.769348	0.477702	0.49888	0.569105	0.44107				0.492746	0.38934	0.75802	0.801556	0.572435	0.377297	0.167117	0.589007
0.687221	0.83326	0.403418	0.194104	0.233487	0.4771	0.634238	0.226901				0.734624	0.375752	0.568059	0.710606	0.0588159	0.383226	0.828229	0.696654
0.336161	0.540406	0.367482	0.0340211	0.234334	0.549879	0.380962	0.42269				0.672338	0.767368	0.725551	0.694681	0.641801	0.351671	0.0522415	0.412743
0.423233	0.825331	0.201408	0.583808	0.450026	0.512906	0.33926	0.385649				0.944584	0.967953	0.137514	0.595545	0.740357	0.824014	0.341782	0.20745
0.568061	0.464951	0.57796	0.650932	0.323672	0.881376	0.222056	0.489939				0.780128	0.775451	0.708551	0.787506	0.93062	0.913622	0.201316	0.409477
0.182695	0.0785738	0.41123	0.548403	0.428165	0.46084	0.569408	0.35244				0.600297	0.769803	0.154315	0.301232	0.452654	0.745683	0.523642	0.244007
0.544143	0.0782932	0.402185	0.926282	0.463915	0.709548	0.232675	0.568008				0.807654	0.388843	0.787562	0.088295	0.323346	0.852476	0.876079	0.114903
0.557511	0.135804	0.406437	0.439245	0.296697	0.818467	0.629858	0.341722				0.678732	0.69667	0.00909457	0.232701	0.642668	0.562551	0.224664	0.5805
0.249608	0.858912	0.553857	0.466702	0.616764	0.710885	0.206707	0.582925				0.524056	0.541929	0.602113	0.95765	0.0422301	0.518006	0.348499	0.0453033
0.442207	0.508766	0.496493	0.552035	0.458937	0.547084	0.167283	0.346803				0.704311	0.243482	0.223306	0.630284	0.0966483	0.531299	0.75351	0.43811
0.298605	0.676775	0.377213	0.291759	0.587332	0.313803	0.470495	0.922397				0.811934	0.972704	0.715468	0.570652	0.718202	0.858619	0.751031	0.618145
0.404155	0.800924	0.259701	0.88555	0.198607	0.426024	0.485274	0.48412				0.155137	0.72364	0.537519	0.642995	0.0845127	0.640153	0.625279	0.730684
0.423802	0.391476	0.499567	0.413237	0.24509	0.5313	0.3263	0.632218				0.375777	0.73508	0.630919	0.170302	0.27756	0.491556	0.664598	0.701244
0.0746183	0.658407	0.455071	0.329096	0.503621	0.110117	0.403037	0.355046				0.474356	0.536219	0.387052	0.398806	0.807602	0.664394	0.497034	0.657142
0.490772	0.978068	0.289779	0.659958	0.35017	0.529101	0.56559	0.265729				0.00628545	0.452881	0.817977	0.835113	0.406658	0.472557	0.572759	0.313957
0.244322	0.122656	0.609964	0.599088	0.131638	0.579815	0.455009	0.583538				0.413655	0.490397	0.454537	0.572736	0.906173	0.752992	0.794153	0.390789
0.444199	0.620165	0.672654	0.632491	0.56463	0.650668	0.331576	0.561472				0.703304	0.436774	0.442171	0.618994	0.604886	0.132224	0.32567	0.540697
0.460868	0.476198	0.466732	0.020823	0.428456	0.188987	0.610423	0.567324				0.398512	0.431141	0.74749	0.732602	0.417066	0.57921	0.466907	0.944467
0.602944	0.798283	0.287926	0.726942	0.483327	0.564678	0.382189	0.385401				0.227017	0.526891	0.671404	0.434349	0.497816	0.412575	0.248732	0.480464
0.609559	0.6808	0.156423	0.788696	0.275077	0.51062	0.301983	0.684859				0.496923	0.553895	0.75663	0.384705	0.540049	0.244407	0.557751	0.290825
0.188636	0.827166	0.510859	0.250745	0.319386	0.775823	0.36797	0.956397				0.176541	0.303939	0.438003	0.21916	0.792143	0.887185	0.386195	0.796329
0.164146	0.476409	0.721538	0.618837	0.10974	0.24315	0.292325	0.414894				0.736892	0.622776	0.697299	0.630296	0.565028	0.456023	0.151967	0.562895
0.345761	0.551836	0.712356	0.924814	0.381338	0.21286	0.343107	0.846992				0.384325	0.442004	0.74117	0.783252	0.173673	0.214888	0.669472	0.756666
0.43152	0.257506	0.49079	0.81138	0.417444	0.595801	0.2002	0.657415				0.432493	0.319705	0.510134	0.641552	0.31098	0.355011	0.256476	0.83848
0.329061	0.854359	0.190681	0.0824421	0.384785	0.396812	0.457675	0.518216				0.44064	0.580587	0.620746	0.819557	0.728094	0.157289	0.55865	0.652018
0.0503233	0.281293	0.309673	0.857672	0.673277	0.387062	0.532591	0.682439				0.672873	0.895899	0.544037	0.522902	0.275364	0.187376	0.515222	0.598574
0.537115	0.582198	0.408779	0.867368	0.519057	0.321082	0.480704	0.785351				0.618762	0.404348	0.536796	0.523239	0.370311	0.391673	0.648163	0.794296
0.241035	0.184767	0.551819	0.616128	0.61167	0.964043	0.134117	0.731663				0.34249	0.75854	0.69424	0.409608	0.580411	0.0829342	0.957609	0.818538
0.270928	0.295014	0.429943	0.38269	0.438991	0.499885	0.190979	0.499613				0.239733	0.403685	0.597013	0.659706	0.241322	0.335564	0.849716	0.763854
0.276762	0.832642	0.412432	0.679571	0.573992	0.404322	0.416831	0.47465				0.427574	0.707302	0.740622	0.883558	0.453678	0.34165	0.806124	0.904935
0.20433	0.362952	0.342631	0.836189	0.198242	0.432547	0.20891	0.707699				0.589352	0.536294	0.791527	0.407748	0.737017	0.54539	0.690519	0.543487
0.379879	0.484407	0.484904	0.937223	0.439921	0.430156	0.340914	0.244824				0.28563	0.502183	0.779058	0.801155	0.67182	0.940014	0.863289	0.782981
0.897012	0.912809	0.316657	0.420757	0.56726	0.496024	0.515896	0.408104				0.224534	0.793529	0.684819	0.88422	0.948725	0.95276	0.109504	0.657214
0.632914	0.673985	0.723154	0.408565	0.568383	0.0590986	0.288852	0.800517				0.223922	0.228745	0.897751	0.908588	0.880195	0.592238	0.629168	0.926059
0.285964	0.381193	0.331151	0.693201	0.626398	0.359483	0.125995	0.687911				0.460145	0.938617	0.847803	0.751566	0.380265	0.383744	0.368778	0.832363
0.243882	0.762706	0.570147	0.854044	0.390739	0.671825	0.661181	0.402814				0.409199	0.282894	0.964945	0.88527	0.87713	0.726744	0.494721	0.502562
0.397912	0.765579	0.0395604	0.561512	0.542859	0.66482	0.344067	0.409786				0.17305	0.84951	0.662075	0.619803	0.872799	0.87316	0.654213	0.95752
0.268585	0.056819	0.619919	0.959246	0.597585	0.751793	0.441986	0.870943				0.497137	0.210632	0.867645	0.725376	0.901409	0.874838	0.209585	0.584073
0.423138	0.13059	0.346186	0.184893	0.394018	0.232113	0.110771	0.336898				0.355536	0.0240268	0.792981	0.6029	0.337925	0.149541	0.517194	0.871096
0.214481	0.57599	0.662791	0.765323	0.171414	0.294632	0.378241	0.0413493				0.470523	0.272355	0.573672	0.80191	0.643479	0.40163	0.733426	0.444818
0.286073	0.196505	0.818921	0.837021	0.283865	0.908277	0.616336	0.91762				0.328012	0.777831	0.771412	0.436631	0.726927	0.33788	0.172764	0.520854
0.626932	0.749017	0.343059	0.457396	0.459405	0.558751	0.360515	0.396943				0.242359	0.471064	0.806938	0.551488	0.409451	0.546435	0.306513	0.927845
0.156287	0.0968694	0.0497884	0.915902	0.444116	0.784669	0.487824	0.725962				0.608459	0.511117	0.915663	0.788604	0.722364	0.336082	0.486893	0.289623
0.455537	0.4772	0.528467	0.350366	0.391025	0.752439	0.0896712	0.789946				0.362953	0.427701	0.648992	0.261108	0.375259	0.970333	0.437492	0.959621
0.468071	0.520067	0.640629	0.650219	0.439908	0.834201	0.681132	0.66128				0.596656	0.204094	0.70567	0.60763	0.852213	0.601614	0.287535	0.306354
0.479144	0.0572345	0.240237	0.34373	0.13724	0.786629	0.383934	0.156502				0.625662	0.399709	0.848735	0.664235	0.435703	0.252247	0.599968	0.196052
0.145868	0.142542	0.260923	0.325205	0.562155	0.841473	0.355569	0.659819				0.767022	0.42069	0.768839	0.980602	0.863583	0.56789	0.250018	0.938863
0.310056	0.593168	0.39231	0.658752	0.0364425	0.198484	0.448638	0.423198				0.727993	0.194112	0.677259	0.899079	0.512189	0.633547	0.603821	0.545405
0.384798	0.827283	0.609863	0.681308	0.79401	0.63243	0.587333	0.241101				0.716571	0.886619	0.90774	0.714183	0.55671	0.631193	0.213906	0.763206
0.0619484	0.497519	0.613863	0.897583	0.134119	0.504229	0.304512	0.606016				0.779553	0.671459	0.614516	0.993102	0.862589	0.58353	0.251937	0.955686
0.266546	0.719985	0.613461	0.116996	0.802186	0.758322	0.354161	0.577067				0.296517	0.685547	0.390718	0.433297	0.716898	0.784169	0.593245	0.568561
0.30409	0.483021	0.400445	0.769208	0.248866	0.642999	0.205269	0.784883				0.493363	0.403167	0.71337	0.794958	0.515474	0.497163	0.537585	0.26011
0.411104	0.875291	0.745023	0.789812	0.142717	0.120635	0.477839	0.444164				0.695744	0.947259	0.345361	0.453389	0.53332	0.592872	0.469226	0.905266
0.437223	0.37957	0.195755	0.847677	0.440446	0.630785	0.598228	0.488122				0.43086	0.786264	0.681263	0.76018	0.937939	0.776256	0.264036	0.306755
0.303479	0.259196	0.669683	0.499266	0.172592	0.541393	0.265811	0.344089				0.265162	0.775086	0.829143	0.774835	0.667656	0.749356	0.641138	0.519316
0.741906	0.63424	0.510517	0.530086	0.773344	0.453643	0.261824	0.772782				0.38702	0.557788	0.65002	0.639391	0.899411	0.749379	0.0403424	0.602123
0.302751	0.584241	0.0935605	0.249961	0.306226	0.670044	0.0581253	0.509779				0.397862	0.357185	0.275575	0.749399	0.58705	0.425597	0.724891	0.594652
0.292995	0.673605	0.860059	0.891635	0.376005	0.689677	0.391521	0.672046				0.546474	0.589556	0.168694	0.548203	0.731739	0.46513	0.464859	0.569177
0.733851	0.739319	0.617828	0.87498	0.75515	0.454153	0.609844	0.813484				0.402618	0.482616	0.698915	0.724258	0.0801895	0.327827	0.406137	0.302396
0.608247	0.729344	0.512538	0.589707	0.57295	0.910062	0.338931	0.487255				0.317195	0.520589	0.355636	0.1642	0.688823	0.267684	0.699724	0.307955
0.607247	0.269203	0.31963	0.803362	0.238568	0.466195	0.0703778	0.28896				0.402625	0.205004	0.8839	0.961034	0.691561	0.427878	0.232464	0.866421
0.395341	0.352623	0.28349	0.286977	0.123816	0.652372	0.457901	0.83025				0.5024	0.310742	0.332519	0.0622679	0.814874	0.88146	0.834576	0.585323
0.290693	0.406573	0.514716	0.766966	0.558771	0.576888	0.624341	0.421809				0.374476	0.380957	0.698235	0.975939	0.191259	0.462028	0.640782	0.625447
0.529342	0.678006	0.223364	0.0845349	0.296929	0.710643	0.201442	0.561057				0.442577	0.860921	0.236457	0.474456	0.117272	0.496419	0.905191	0.8255
0.264193	0.296641	0.632939	0.601105	0.481926	0.612115	0.895647	0.336024				0.329223	0.764218	0.222325	0.450817	0.387882	0.597758	0.876097	0.746135
0.0764397	0.11754	0.264422	0.516309	0.525595	0.0901394	0.521706	0.853397				0.467062	0.579297	0.487437	0.0294165	0.214656	0.306252	0.822525	0.617823
0.428214	0.17448	0.507106	0.795974	0.253599	0.308834	0.0576029	0.463917				0.71562	0.657019	0.749565	0.818804	0.784496	0.465189	0.615001	0.398886
0.391651	0.495296	0.353182	0.486303	0.43646	0.261237	0.588193	0.152682				0.69812	0.754116	0.643397	0.62115	0.7534	0.591037	0.746209	0.666584
0.578256	0.208439	0.0448132	0.43234	0.472605	0.448587	0.349757	0.42849				0.323207	0.434363	0.409485	0.335809	0.317953	0.134777	0.516836	0.449027
0.559276	0.952797	0.506972	0.623596	0.699658	0.341851	0.387242	0.432803				0.599378	0.62427	0.532956	0.31855	0.454991	0.572776	0.755948	0.0658861
0.739995	0.455654	0.111665	0.0622444	0.163023	0.0716558	0.257049	0.735565				0.17943	0.161939	0.634967	0.516895	0.593203	0.746019	0.692335	0.990298
0.286088	0.428127	0.500351	0.70092	0.449004	0.306672	0.382143	0.153589				0.751865	0.604404	0.53694	0.124461	0.20015	0.314194	0.680969	0.879698
0.399645	0.210432	0.502589	0.13885	0.645074	0.262023	0.439009	0.284638				0.715474	0.455766	0.636056	0.306607	0.404627	0.617715	0.464328	0.874363
0.506208	0.600163	0.170522	0.201153	0.099448	0.674709	0.311221	0.0798376				0.488116	0.534289	0.288674	0.405082	0.248644	0.401956	0.719493	0.27176
0.360451	0.650007	0.19941	0.564131	0.383215	0.63624	0.530267	0.58958				0.160388	0.0500924	0.504139	0.487741	0.573149	0.628049	0.722811	0.334332
0.237313	0.70868	0.373531	0.254611	0.0430969	0.57307	0.744934	0.541893				0.486081	0.834642	0.902598	0.914741	0.756481	0.76355	0.660812	0.375227
0.312208	0.551912	0.453981	0.423023	0.791689	0.746318	0.546297	0.766273				0.484151	0.314701	0.649433	0.756748	0.228632	0.928154	0.539428	0.535023
0.269177	0.299904	0.531296	0.194694	0.439	0.949239	0.489085	0.396495				0.628829	0.401437	0.443459	0.516885	0.396348	0.622767	0.592318	0.374088
0.501649	0.723337	0.81971	0.710956	0.514188	0.856069	0.601187	0.262592				0.362281	0.240046	0.60003	0.516383	0.487421	0.680273	0.749698	0.827762
0.444262	0.332779	0.612596	0.343054	0.597345	0.535279	0.589182	0.271531				0.856155	0.8474	0.386987	0.533914	0.3749	0.645715	0.523963	0.214722
0.355402	0.530985	0.346652	0.159824	0.20069	0.755949	0.340335	0.504245				0.616051	0.248932	0.73762	0.741058	0.747058	0.925254	0.69036	0.364075
0.489889	0.613461	0.382475	0.366556	0.198329	0.44085	0.384143	0.215162				0.13754	0.945556	0.492417	0.901423	0.347049	0.883787	0.5547	0.450963
0.394392	0.593093	0.226424	0.694858	0.164443	0.672074	0.497897	0.297657				0.778	0.692966	0.630678	0.631378	0.873304	0.793478	0.808454	0.315179
0.139776	0.547861	0.29994	0.387937	0.750751	0.453602	0.134421	0.87651				0.490507	0.796571	0.466671	0.82993	0.288282	0.202778	0.13449	0.594209
0.198721	0.144196	0.625774	0.324214	0.663209	0.707091	0.541399	0.492345				0.304965	0.892946	0.579556	0.951574	0.56378	0.206974	0.919058	0.482177
0.416835	0.928136	0.57932	0.35006	0.452884	0.922998	0.424963	0.702034				0.642627	0.940996	0.333256	0.159509	0.528703	0.0197134	0.478477	0.991223
0.472691	0.762996	0.420706	0.86756	0.201607	0.314842	0.102287	0.326713				0.727863	0.282299	0.304148	0.780967	0.33021	0.70356	0.832367	0.478769
0.33728	0.55676	0.530919	0.476864	0.453579	0.285655	0.406013	0.42878				0.184577	0.841212	0.428372	0.733458	0.514449	0.342095	0.535759	0.843773
0.261291	0.816025	0.367961	0.752442	0.488955	0.953839	0.221223	0.681668				0.627234	0.620064	0.664487	0.465937	0.360679	0.753341	0.757761	0.331695
0.362846	0.515424	0.535607	0.191504	0.522791	0.617956	0.476288	0.516199				0.664377	0.346935	0.572028	0.920867	0.289667	0.763662	0.30418	0.668626
0.647109	0.252684	0.636701	0.360599	0.542987	0.607133	0.265636	0.233394				0.682034	0.4324	0.354281	0.588096	0.512354	0.757555	0.495423	0.769754
0.329518	0.781648	0.319489	0.435096	0.743265	0.780119	0.24331	0.581903				0.142124	0.235915	0.182383	0.22093	0.726458	0.945558	0.838998	0.707533
0.218931	0.619847	0.340218	0.431242	0.194747	0.73691	0.345432	0.724363				0.602912	0.931125	0.364605	0.433743	0.71636	0.975924	0.596809	0.552589
0.34973	0.249652	0.310081	0.411424	0.767286	0.995796	0.308703	0.806865				0.472337	0.839223	0.28057	0.0467007	0.713094	0.257593	0.578736	0.681753
0.448087	0.649187	0.382506	0.442115	0.195799	0.519094	0.190533	0.543967				0.757032	0.363515	0.328383	0.618523	0.48245	0.960995	0.798832	0.795605
0.307418	0.381542	0.145407	0.49646	0.930569	0.441506	0.304775	0.862559				0.343293	0.154405	0.664173	0.747255	0.457531	0.0648329	0.905202	0.529464
0.494864	0.494553	0.437496	0.787711	0.506474	0.610422	0.676661	0.385369				0.357656	0.755095	0.758266	0.539084	0.425714	0.850009	0.85863	0.305058
0.518335	0.956398	0.927258	0.703318	0.126619	0.80559	0.288851	0.217849				0.663575	0.661039	0.442873	0.678529	0.12833	0.478983	0.737228	0.433193
0.605992	0.46603	0.213497	0.825071	0.852863	0.690052	0.60959	0.772585				0.262773	0.378988	0.364656	0.264004	0.715134	0.342847	0.919209	0.679243
0.432801	0.187974	0.633241	0.515584	0.252021	0.282746	0.395317	0.627832				0.470211	0.393161	0.33908	0.685697	0.279571	0.839178	0.727628	0.354903
0.591229	0.422121	0.175174	0.911663	0.360062	0.661462	0.506816	0.892915				0.0251874	0.660841	0.25408	0.510017	0.29091	0.440107	0.413714	0.654229
0.641845	0.42565	0.292699	0.431753	0.210532	0.294425	0.471094	0.552276				0.376908	0.392546	0.678916	0.219789	0.310445	0.331621	0.385562	0.682695
0.586413	0.993623	0.263735	0.450483	0.401046	0.22176	0.206778	0.616738				0.349941	0.920916	0.495242	0.393956	0.346685	0.557893	0.690022	0.919007
0.582548	0.473912	0.518712	0.42798	0.16557	0.118548	0.439798	0.33444				0.570347	0.155513	0.309471	0.329228	0.637361	0.525411	0.58168	0.371658
0.627883	0.619385	0.587812	0.72926	0.28577	0.730353	0.683092	0.178301				0.332829	0.250512	0.33607	0.856278	0.424175	0.547881	0.905021	0.522199
0.635157	0.447438	0.573929	0.561908	0.557807	0.508946	0.369795	0.254414				0.530096	0.14651	0.494361	0.378336	0.893676	0.453543	0.524184	0.40539
0.267509	0.314363	0.133604	0.545467	0.429657	0.47367	0.28663	0.578204				0.662643	0.0710903	0.811421	0.571387	0.434295	0.426637	0.446632	0.652584
0.493895	0.458779	0.511984	0.902025	0.226177	0.303133	0.620843	0.362354				0.116924	0.071125	0.151254	0.540096	0.920615	0.678362	0.81262	0.874158
0.504714	0.737027	0.440204	0.884916	0.398508	0.253721	0.365484	0.85731				0.723046	0.646223	0.489012	0.720509	0.394125	0.695327	0.673229	0.941395
0.182259	0.860162	0.133482	0.461384	0.17602	0.565351	0.142226	0.714318				0.389422	0.729752	0.380912	0.969406	0.736021	0.500232	0.313407	0.870999
0.46099	0.775888	0.127225	0.575988	0.71691	0.428111	0.719992	0.898568				0.771999	0.568541	0.356279	0.310377	0.622735	0.414008	0.267672	0.454121
0.516939	0.465633	0.499211	0.967698	0.275673	0.949675	0.664364	0.470216				0.857213	0.669436	0.265446	0.778236	0.850518	0.850804	0.771553	0.201095
0.813541	0.667549	0.843418	0.569587	0.858173	0.263744	0.537012	0.95683				0.115193	0.724678	0.681664	0.620277	0.606825	0.551723	0.797839	0.780366
0.42628	0.589568	0.565595	0.146634	0.0901937	0.0870831	0.101696	0.551643				0.658998	0.0558752	0.257511	0.0386067	0.772671	0.973913	0.426959	0.92499
0.142949	0.270816	0.648317	0.393004	0.370812	0.428722	0.189772	0.49214				0.653999	0.334956	0.450732	0.887243	0.588317	0.992851	0.670278	0.676829
0.383698	0.338449	0.332279	0.422371	0.473422	0.932574	0.378837	0.868452				0.419977	0.680952	0.240213	0.302686	0.249231	0.311723	0.77817	0.833771
0.141638	0.598679	0.437818	0.886889	0.361786	0.294692	0.627675	0.871721				0.280651	0.305111	0.427453	0.489037	0.786251	0.848576	0.824181	0.789859
0.152748	0.0988327	0.643774	0.75554	0.443837	0.316162	0.620158	0.544686				0.500652	0.196098	0.273784	0.888105	0.472964	0.911211	0.815977	0.586075
0.358216	0.641332	0.56879	0.658685	0.556818	0.755134	0.546768	0.70192				0.390883	0.770007	0.467832	0.402732	0.906548	0.482878	0.811961	0.711702
0.407658	0.249909	0.148584	0.0794443	0.204593	0.367115	0.669167	0.897299				0.539831	0.617578	0.744905	0.698283	0.648251	0.717709	0.236075	0.27938
0.632244	0.106231	0.41878	0.661215	0.607014	0.227349	0.478362	0.25194				0.441	0.504848	0.427936	0.624074	0.289413	0.590721	0.720877	0.0646939
0.334381	0.297128	0.066027	0.446384	0.345562	0.348612	0.528791	0.298379				0.436849	0.299765	0.390428	0.461503	0.27474	0.318083	0.115325	0.160597
0.649503	0.615841	0.169928	0.295877	0.358948	0.927183	0.326843	0.53009				0.449937	0.40764	0.271729	0.59591	0.470169	0.832162	0.792553	0.420765
0.384094	0.76034	0.741009	0.312675	0.490163	0.493492	0.595087	0.75132				0.129572	0.190375	0.649269	0.612266	0.682307	0.566073	0.220812	0.95638
0.349462	0.433238	0.538813	0.549642	0.600595	0.977957	0.269588	0.186177				0.525943	0.551891	0.334795	0.719639	0.36929	0.860071	0.863168	0.286614
0.264479	0.540312	0.454597	0.215123	0.236344	0.454641	0.605127	0.602514				0.307147	0.551009	0.716138	0.515955	0.318324	0.383673	0.864813	0.943727
0.54785	0.508167	0.456193	0.431175	0.45591	0.720999	0.356925	0.284372				0.0743072	0.824302	0.138561	0.647895	0.515733	0.719514	0.883864	0.903245
0.264792	0.925326	0.291427	0.670523	0.352402	0.472537	0.628524	0.544				0.567778	0.319483	0.388603	0.306763	0.904692	0.751923	0.785772	0.949083
0.208495	0.360827	0.551813	0.372279	0.106102	0.521549	0.333572	0.842044				0.240428	0.421482	0.490675	0.157996	0.490101	0.391799	0.116735	0.195825
0.346473	0.761504	0.212978	0.362818	0.854385	0.889807	0.525217	0.74543				0.701623	0.784907	0.164395	0.546973	0.692276	0.437942	0.613739	0.648364
0.494449	0.574524	0.31589	0.766443	0.409041	0.495284	0.182743	0.14415				0.3484	0.722581	0.554686	0.175877	0.0379799	0.746785	0.656162	0.577647
0.169988	0.226958	0.599328	0.898435	0.574501	0.488183	0.523702	0.733577				0.387939	0.500224	0.341255	0.130037	0.318026	0.657689	0.0925442	0.851058
0.403917	0.736214	0.399396	0.322948	0.309102	0.553023	0.554407	0.324462				0.319749	0.58927	0.46959	0.645576	0.862925	0.311045	0.340113	0.802015
0.422396	0.827575	0.163758	0.358462	0.385531	0.446944	0.255978	0.352228				0.129017	0.918312	0.636321	0.0852885	0.580497	0.798242	0.401657	0.411907
0.236722	0.852099	0.287611	0.833107	0.428273	0.617417	0.303068	0.180932				0.780407	0.399523	0.633478	0.804638	0.867683	0.617134	0.311757	0.593373
0.200021	0.160644	0.319857	0.296964	0.338505	0.0674506	0.544901	0.621389				0.435666	0.390938	0.0815689	0.415566	0.108608	0.0514501	0.18174	0.78708
0.0458072	0.784078	0.376511	0.408359	0.304759	0.36201	0.357185	0.721845				0.346029	0.400371	0.418449	0.514216	0.547747	0.742161	0.60244	0.307276
0.283317	0.302535	0.238213	0.627984	0.111358	0.548334	0.743122	0.18073				0.653514	0.205007	0.283056	0.331665	0.458826	0.677224	0.117004	0.837105
0.432413	0.500838	0.660054	0.540505	0.30604	0.257121	0.431177	0.941721				0.497505	0.125415	0.236266	0.512048	0.33741	0.291552	0.340406	0.375151
0.543119	0.114226	0.321725	0.25165	0.377649	0.818149	0.408326	0.306195				0.217846	0.485113	0.40933	0.82074	0.405155	0.596929	0.591516	0.573431
0.209463	0.632393	0.359026	0.418107	0.458943	0.607567	0.510505	0.640579				0.791967	0.572518	0.501052	0.315283	0.7653	0.31283	0.189354	0.24852
0.142071	0.802079	0.563702	0.335428	0.6688	0.417669	0.316252	0.208508				0.292981	0.486308	0.625651	0.720237	0.327823	0.311747	0.270974	0.462718
0.29956	0.49696	0.26551	0.82826	0.531106	0.908765	0.315828	0.299924				0.525886	0.77777	0.621329	0.352712	0.280114	0.546487	0.323723	0.491199
0.43592	0.29838	0.330204	0.608094	0.38413	0.80522	0.616383	0.841392				0.390429	0.80219	0.647681	0.508015	0.224946	0.640502	0.443787	0.189548
0.357536	0.513156	0.218886	0.7898	0.49824	0.903194	0.320467	0.667998				0.268009	0.316711	0.385667	0.329928	0.439972	0.344845	0.660437	0.904703
0.445022	0.308046	0.52166	0.441883	0.488701	0.606535	0.341921	0.809665				0.452922	0.613769	0.860777	0.77856	0.183302	0.897217	0.520914	0.871136
0.265316	0.845673	0.277472	0.569828	0.22279	0.846671	0.371442	0.274449				0.610697	0.791424	0.5854	0.675134	0.488535	0.349002	0.249135	0.302211
0.254916	0.437596	0.426479	0.918623	0.55273	0.820406	0.671429	0.611188				0.456621	0.561294	0.403696	0.666142	0.712683	0.938867	0.394453	0.855456
0.424852	0.35587	0.253857	0.177962	0.316161	0.147705	0.475169	0.568923				0.817977	0.520768	0.536305	0.21973	0.21369	0.402231	0.729533	0.701856
0.55536	0.980501	0.625348	0.500105	0.748587	0.723711	0.501296	0.705536				0.0986998	0.875063	0.472999	0.361546	0.382109	0.579596	0.796501	0.711206
0.286808	0.753825	0.242626	0.913377	0.402737	0.296712	0.745571	0.663002				0.435535	0.75238	0.314465	0.84187	0.703244	0.54343	0.827537	0.646945
0.240107	0.581196	0.411148	0.788377	0.748117	0.819484	0.571451	0.440657				0.4682	0.805501	0.136513	0.220125	0.322988	0.506554	0.999788	0.999822
0.183025	0.150646	0.313981	0.765196	0.373291	0.402086	0.151689	0.447445				0.185909	0.367268	0.634751	0.135444	0.288511	0.875593	0.678885	0.625493
0.373995	0.595285	0.119733	0.596023	0.339116	0.835175	0.520308	0.423784				0.389463	0.653	0.440104	0.50463	0.600764	0.632059	0.248186	0.925114
0.329218	0.130386	0.130045	0.539987	0.229171	0.633947	0.404412	0.729309				0.647916	0.39065	0.619472	0.946104	0.182147	0.501968	0.3791	0.824552
0.284415	0.509057	0.5698	0.174216	0.242289	0.904825	0.364123	0.594411				0.337445	0.631926	0.337785	0.457166	0.621666	0.744451	0.888251	0.44096
0.292384	0.613061	0.182848	0.773781	0.285106	0.701829	0.606354	0.323211				0.0563174	0.158512	0.722139	0.605366	0.668555	0.467703	0.515985	0.333505
0.171603	0.475606	0.354297	0.597936	0.253851	0.528717	0.363305	0.463077				0.593075	0.502248	0.219903	0.854282	0.275106	0.854584	0.763769	0.525975
0.430483	0.807479	0.487071	0.198835	0.382871	0.51658	0.0826819	0.638967				0.536866	0.210634	0.280458	0.367332	0.774025	0.921891	0.707442	0.529565
0.175502	0.47547	0.165812	0.545329	0.834672	0.980581	0.704284	0.677608				0.668059	0.860984	0.395126	0.460306	0.386789	0.492058	0.429956	0.32196
0.305866	0.525326	0.310448	0.197502	0.453948	0.746963	0.589042	0.529931				0.369687	0.67228	0.0811569	0.824173	0.104854	0.826118	0.844745	0.699322
0.314185	0.398432	0.0834413	0.072572	0.662613	0.698069	0.391225	0.587635				0.391774	0.289333	0.314448	0.657058	0.302219	0.758815	0.527464	0.135914
0.430423	0.592514	0.12346	0.660692	0.578574	0.273321	0.336381	0.718751				0.730701	0.347942	0.323446	0.636165	0.437134	0.53786	0.657557	0.242712
0.227607	0.706651	0.335432	0.61209	0.345489	0.774775	0.298074	0.627639				0.231121	0.868335	0.361024	0.954778	0.248255	0.212764	0.257911	0.698474
0.447621	0.2568	0.499922	0.591826	0.653925	0.309531	0.71395	0.463083				0.489508	0.159435	0.753771	0.829238	0.373494	0.960728	0.410148	0.865129
0.574416	0.553399	0.242712	0.432857	0.321506	0.725841	0.504357	0.310155				0.643124	0.596028	0.508488	0.146525	0.552848	0.670506	0.428379	0.332895
0.645833	0.541822	0.673746	0.880212	0.459785	0.478509	0.423436	0.578042				0.38578	0.739543	0.407837	0.618648	0.133679	0.341042	0.82835	0.524853
0.275107	0.794446	0.262727	0.577218	0.440021	0.362259	0.555958	0.34526				0.291433	0.479067	0.26904	0.388448	0.171967	0.72205	0.54144	0.671438
0.490849	0.596797	0.580543	0.294286	0.340476	0.289325	0.642642	0.279329				0.490204	0.306002	0.372332	0.638638	0.278074	0.31456	0.713974	0.862156
0.471252	0.780358	0.170686	0.327825	0.130397	0.823194	0.321828	0.805283				0.346271	0.56368	0.768808	0.391211	0.615103	0.686372	0.656102	0.412595
0.169492	0.298838	0.626644	0.612361	0.490486	0.674655	0.609698	0.473777				0.0829397	0.262336	0.178821	0.628411	0.449097	0.196476	0.405703	0.506082
0.256286	0.369412	0.730562	0.738018	0.318389	0.400126	0.191639	0.718652				0.682184	0.917662	0.550626	0.908779	0.300311	0.628111	0.591634	0.659345
0.586342	0.659368	0.65343	0.476588	0.328577	0.587536	0.0442989	0.557175				0.468954	0.759483	0.119536	0.192918	0.332243	0.403755	0.207944	0.418119
0.677779	0.952277	0.389908	0.853044	0.244107	0.164636	0.562438	0.571433				0.195691	0.856475	0.668698	0.817206	0.165181	0.164364	0.725549	0.651172
0.451535	0.244333	0.455672	0.184382	0.27281	0.848001	0.608935	0.0519616				0.198648	0.332554	0.330167	0.88372	0.113358	0.587383	0.603884	0.228348
0.208297	0.581851	0.606194	0.433886	0.329802	0.472404	0.293054	0.901663				0.676263	0.219531	0.656209	0.393666	0.671131	0.678656	0.623399	0.467673
0.350585	0.31686	0.126398	0.418047	0.319867	0.794647	0.269257	0.705392				0.227854	0.830397	0.521475	0.870389	0.70112	0.580914	0.180015	0.558148
0.262837	0.484444	0.395845	0.176397	0.721719	0.411251	0.54248	0.214775				0.0391203	0.60208	0.690759	0.616427	0.458083	0.394896	0.457636	0.47629
0.487097	0.692773	0.668469	0.77088	0.289551	0.520607	0.291457	0.610559				0.155535	0.720586	0.497415	0.913947	0.16798	0.761445	0.490943	0.96536
0.388798	0.450138	0.4662	0.490544	0.20912	0.179134	0.112193	0.607471				0.520249	0.420733	0.657854	0.386337	0.279567	0.435428	0.838753	0.599025
0.673528	0.169019	0.617374	0.796865	0.70324	0.50513	0.680858	0.476395				0.678961	0.243047	0.689321	0.298151	0.508042	0.124386	0.676865	0.71103
0.127768	0.368045	0.526907	0.479373	0.406969	0.718936	0.487881	0.846903				0.140167	0.747183	0.441297	0.186952	0.340105	0.622696	0.352958	0.497491
0.535808	0.0958271	0.415766	0.937839	0.748214	0.326297	0.0863339	0.340687				0.179254	0.323269	0.57738	0.927679	0.465487	0.726976	0.322621	0.576859
0.402229	0.69207	0.535747	0.662162	0.652435	0.86866	0.281985	0.521644				0.423019	0.528378	0.634249	0.387042	0.270708	0.638731	0.158096	0.383377
0.625889	0.621797	0.283429	0.589678	0.178069	0.419604	0.192922	0.71895				0.775841	0.473828	0.59457	0.671183	0.53957	0.970309	0.429985	0.88168
0.5536	0.741411	0.119704	0.614135	0.521969	0.691583	0.433524	0.549572				0.675706	0.310092	0.424434	0.962992	0.61569	0.174067	0.604881	0.877922
0.324476	0.712899	0.479796	0.306721	0.438992	0.745127	0.59614	0.219323				0.323856	0.15519	0.650698	0.736385	0.493514	0.850034	0.375453	0.360085
0.608289	0.371889	0.288988	0.779854	0.073842	0.703065	0.254032	0.646559				0.995679	0.968412	0.920332	0.89262	0.847154	0.69977	0.500279	0.601692
0.41257	0.295513	0.399399	0.443067	0.656098	0.50992	0.345225	0.128264				0.300227	0.640976	0.311348	0.510073	0.595092	0.985678	0.805117	0.549095
0.551618	0.113889	0.721012	0.656774	0.227676	0.316819	0.172877	0.366864				0.612011	0.212854	0.802257	0.910265	0.435495	0.46816
0.171617	0.306781	0.243678	0.436401	0.398285	0.585593	0.294859	0.55585				0.467541	0.337911	0.482046	0.570155	0.288627	0.638957
0.550269	0.0965706	0.66416	0.725	0.652315	0.600879	0.156267	0.0581057				0.238705	0.470121	0.381238	0.424498	0.74436	0.436743
0.525284	0.591273	0.499956	0.587052	0.652928	0.577065	0.715735	0.899445				0.398618	0.740698	0.691269	0.816681	0.616409	0.506677
0.509667	0.338409	0.501654	0.433138	0.211039	0.434157	0.267683	0.828136				0.616349	0.46109	0.214709	0.807202	0.91257	0.549032
0.518963	0.368797	0.251188	0.504831	0.475199	0.816973	0.554604	0.957184				0.36473	0.663011	0.296593	0.61929	0.404865	0.727038
0.619319	0.168393	0.333692	0.401516	0.585208	0.944788	0.277834	0.670843				0.707929	0.263646	0.899096	0.851003	0.331614	0.290786
0.0796914	0.472884	0.365017	0.768775	0.42587	0.440935	0.22086	0.485614				0.725587	0.678757	0.729001	0.16566	0.513387	0.637318
0.403992	0.507345	0.192676	0.471286	0.344153	0.401712	0.422749	0.289417				0.583955	0.488172	0.411292	0.932609	0.894846	0.875987
0.605297	0.679225	0.448788	0.26163	0.723376	0.625023	0.146756	0.137229				0.215325	0.323907	0.770955	0.527489	0.522735	0.852795
0.639912	0.617131	0.611103	0.920473	0.479394	0.342242	0.420927	0.305195				0.318446	0.327918	0.348795	0.774071	0.309081	0.436678
0.395785	0.890521	0.279936	0.589218	0.34511	0.850061	0.545499	0.342253				0.034286	0.117751	0.0778092	0.522522	0.273581	0.839857
0.192679	0.569239	0.327859	0.926666	0.107379	0.170891	0.707036	0.520099				0.751628	0.612294	0.969732	0.864161	0.821713	0.818049
0.495805	0.845334	0.775752	0.923046	0.60449	0.580491	0.689728	0.538782				0.380891	0.512605	0.765054	0.924638	0.861508	0.832118
0.517035	0.73145	0.351004	0.883393	0.371674	0.330178	0.588007	0.92087				0.404999	0.386053	0.63276	0.0816162	0.239453	0.0806462
0.36038	0.699145	0.601223	0.74235	0.696231	0.438959	0.69999	0.649408				0.354108	0.895593	0.431516	0.657438	0.427686	0.495591
0.512794	0.944679	0.476345	0.717786	0.453595	0.079356	0.271632	0.173548				0.387538	0.481546	0.270216	0.612137	0.385391	0.463674
0.549207	0.541619	0.332551	0.0976537	0.638326	0.830276	0.346827	0.754086				0.622185	0.492705	0.682779	0.697991	0.780435	0.274097
0.533485	0.189561	0.181713	0.408665	0.390372	0.690285	0.192678	0.524354				0.398041	0.219616	0.464613	0.651438	0.253344	0.611157
0.00810234	0.704296	0.28719	0.242589	0.679321	0.571188	0.444573	0.360437				0.364482	0.484415	0.293638	0.582687	0.467615	0.612587
0.816371	0.888529	0.579659	0.338571	0.192998	0.777004	0.733002	0.487969				0.134959	0.339068	0.817863	0.816509	0.465193	0.463075
0.280278	0.235197	0.77197	0.4653	0.293017	0.637851	0.432793	0.729681				0.402783	0.530185	0.282819	0.578827	0.280081	0.726771
0.381212	0.855985	0.679508	0.778334	0.542086	0.311436	0.127658	0.392257				0.121248	0.0268266	0.762961	0.990428	0.500771	0.582324
0.256321	0.189907	0.525006	0.671109	0.390861	0.535418	0.265468	0.369987				0.474917	0.385478	0.889041	0.880055	0.379318	0.674307
0.360079	0.567459	0.476976	0.771823	0.337795	0.415634	0.244763	0.405939				0.587981	0.78302	0.874492	0.639761	0.29228	0.481635
0.231539	0.611132	0.703591	0.380191	0.587839	0.65919	0.448784	0.329532				0.106257	0.300776	0.636143	0.781505	0.623091	0.94749
0.518462	0.827559	0.70983	0.87801	0.421669	0.878335	0.382197	0.619901				0.578652	0.426913	0.377021	0.678568	0.416318	0.368082
0.702316	0.915338	0.277483	0.760488	0.174106	0.850378	0.45686	0.8363				0.322129	0.42038	0.663882	0.523667	0.761919	0.792485
0.681861	0.724523	0.272717	0.543316	0.394838	0.83552	0.357622	0.669418				0.82457	0.139563	0.513522	0.259864	0.194931	0.680686
0.420744	0.690127	0.234227	0.663679	0.439137	0.265838	0.852956	0.955807				0.420975	0.681342	0.336826	0.858644	0.706002	0.383134
0.122365	0.805682	0.328506	0.736291	0.302706	0.412686	0.805989	0.492208				0.632811	0.291432	0.69131	0.550722	0.572727	0.315397
0.121326	0.246115	0.528448	0.426176	0.119563	0.596222	0.472456	0.313003				0.651799	0.619881	0.761431	0.45658	0.400788	0.352936
0.234242	0.691823	0.435792	0.309258	0.407731	0.336181	0.360072	0.44693				0.405729	0.446483	0.577186	0.838412	0.0926067	0.298032
0.0923396	0.557002	0.451035	0.863314	0.51004	0.459406	0.436544	0.910249				0.634322	0.171708	0.201559	0.730672	0.153262	0.656279
0.220327	0.624221	0.573	0.614271	0.152622	0.288242	0.552745	0.951738				0.271527	0.474435	0.842399	0.859323	0.510991	0.654239
0.375154	0.602313	0.580607	0.303356	0.301238	0.603113	0.916837	0.54053				0.536102	0.328725	0.0718843	0.743308	0.709118	0.445285
0.268312	0.64599	0.496141	0.790724	0.6648	0.682085	0.438081	0.895818				0.731497	0.507943	0.932722	0.638527	0.647765	0.57884
0.24104	0.0734302	0.52217	0.677798	0.391673	0.40528	0.282854	0.434093				0.854138	0.990255	0.120385	0.555354	0.355262	0.178178
0.358003	0.387484	0.154036	0.535144	0.539843	0.503117	0.255589	0.657907				0.57919	0.471277	0.85567	0.126592	0.189882	0.90765
0.53085	0.551145	0.490702	0.507838	0.444196	0.876228	0.431303	0.566528				0.350173	0.806896	0.94821	0.908712	0.592816	0.414763
0.209438	0.171316	0.635758	0.0530156	0.182531	0.598952	0.6068	0.738616				0.716345	0.41763	0.959495	0.792104	0.402525	0.820432
0.225893	0.701404	0.163211	0.436608	0.412648	0.831752	0.233006	0.386864				0.160521	0.767837	0.920606	0.683556	0.599043	0.726794
0.108757	0.641208	0.459977	0.316298	0.599863	0.598247	0.525022	0.73515				0.299783	0.737354	0.887351	0.975485	0.295172	0.59018
0.111375	0.554913	0.38347	0.293666	0.195951	0.310727	0.23353	0.749897				0.166482	0.573256	0.477287	0.712761	0.468858	0.371556
0.0532889	0.0360472	0.649122	0.892568	0.490911	0.611501	0.16793	0.123035				0.264177	0.8717	0.85312	0.470495	0.559076	0.890023
0.330926	0.79766	0.547299	0.236375	0.508818	0.475855	0.440635	0.318466				0.540462	0.614312	0.590085	0.946596	0.617118	0.754087
0.25704	0.204201	0.256679	0.571185	0.490705	0.879867	0.39567	0.301092				0.381066	0.909668	0.727534	0.962245	0.470118	0.277922
0.346127	0.779491	0.401993	0.621694	0.278083	0.710922	0.486799	0.854663				0.0591845	0.408989	0.268116	0.703908	0.546697	0.631653
0.300003	0.0671195	0.590641	0.555953	0.797593	0.926327	0.0999855	0.72101				0.305671	0.721035	0.774592	0.782369	0.362004	0.577626
0.1244	0.321847	0.601782	0.291425	0.202263	0.29898	0.827063	0.426822				0.633947	0.495027	0.68377	0.781844	0.47277	0.776436
0.666335	0.741312	0.683071	0.303334	0.820633	0.241411	0.0382474	0.940354				0.364792	0.668659	0.351005	0.655265	0.521235	0.163612
0.568101	0.531133	0.755925	0.376308	0.426483	0.0107721	0.477342	0.289082				0.224192	0.334649	0.288146	0.649211	0.555736	0.213059
0.314126	0.793027	0.175554	0.378585	0.229813	0.642847	0.433566	0.258716				0.52504	0.144391	0.543325	0.960841	0.429364	0.935899
0.707076	0.478131	0.0471577	0.384579	0.676772	0.405406	0.645881	0.636697				0.392867	0.395287	0.274617	0.679113	0.532114	0.654346
0.690775	0.981785	0.739042	0.628566	0.414443	0.373422	0.625787	0.53613				0.313635	0.282013	0.619563	0.568385	0.335543	0.432722
0.360681	0.318038	0.206345	0.500508	0.378488	0.675881	0.438091	0.722675				0.317379	0.363226	0.426582	0.291771	0.246161	0.612673
0.535673	0.532897	0.500815	0.526139	0.44375	0.796588	0.262642	0.569957				0.637095	0.463898	0.29577	0.713055	0.221812	0.582659
0.811014	0.671344	0.518405	0.431202	0.455795	0.8765	0.460531	0.414721				0.56058	0.283923	0.481321	0.788906	0.153706	0.606244
0.536445	0.811983	0.515892	0.186369	0.485678	0.463826	0.847766	0.642882				0.577623	0.189191	0.44823	0.869465	0.364135	0.498727
0.199289	0.558426	0.308908	0.784806	0.551639	0.257704	0.415825	0.41874				0.675038	0.431106	0.299019	0.590403	0.315736	0.499343
0.320788	0.740511	0.500716	0.690954	0.604229	0.659315	0.369913	0.38971				0.177517	0.615339	0.145841	0.561306	0.907595	0.704364
0.602469	0.416838	0.444761	0.929305	0.214151	0.858482	0.36077	0.865628				0.231534	0.345795	0.122866	0.112638	0.903751	0.83965
0.327312	0.833795	0.283618	0.50218	0.762561	0.891759	0.0550249	0.0506715				0.384576	0.316887	0.646532	0.790596	0.323232	0.485573
0.554742	0.646721	0.483865	0.180949	0.555717	0.572626	0.485796	0.504562				0.241743	0.439941	0.273846	0.493569	0.554517	0.418746
0.0502002	0.860392	0.290646	0.51124	0.538667	0.393981	0.446463	0.639576				0.528169	0.056617	0.485277	0.286191	0.383936	0.183669
0.459845	0.824328	0.413434	0.346457	0.222938	0.418588	0.738073	0.656527				0.550407	0.759861	0.2727	0.594258	0.18065	0.454754
0.160485	0.6799	0.677901	0.292193	0.605446	0.15775	0.484926	0.339875				0.295261	0.36078	0.163913	0.440616	0.271335	0.55521
0.714333	0.81881	0.413356	0.45944	0.576776	0.452244	0.524912	0.641079				0.680927	0.268077	0.425379	0.384471	0.618139	0.612255
0.550321	0.789832	0.417515	0.690978	0.537595	0.133404	0.711347	0.308257				0.560044	0.566574	0.492577	0.353589	0.268407	0.696066
0.315311	0.126151	0.0958455	0.581169	0.600614	0.278192	0.456803	0.491155				0.677382	0.200616	0.808413	0.793806	0.598974	0.280067
0.320516	0.833253	0.514149	0.413845	0.3756	0.769432	0.650919	0.660141				0.132337	0.167515	0.347863	0.446512	0.530021	0.484021
0.297472	0.309324	0.306194	0.486699	0.65809	0.746017	0.0508473	0.157352				0.66213	0.217378	0.795901	0.907723	0.788898	0.569826
0.385917	0.445942	0.0886813	0.06419	0.308819	0.776584	0.577811	0.951411				0.785134	0.363197	0.684079	0.482293	0.68939	0.583721
0.154499	0.701716	0.304874	0.719628	0.525914	0.347287	0.511084	0.494575				0.561549	0.964783	0.385848	0.25242	0.444592	0.403266
0.456937	0.534809	0.585058	0.452199	0.164125	0.271711	0.667187	0.551254				0.257597	0.351113	0.418775	0.424543	0.134003	0.472929
0.531845	0.692369	0.45475	0.545187	0.717367	0.737736	0.202183	0.412696				0.362864	0.795916	0.648935	0.742784	0.268745	0.378174
0.304966	0.52784	0.243199	0.141796	0.549822	0.483656	0.409396	0.723917				0.180026	0.693937	0.536313	0.480944	0.783453	0.915028
0.635612	0.561153	0.558678	0.342208	0.409413	0.880556	0.399942	0.388784				0.505505	0.805882	0.45834	0.925673	0.413356	0.948024
0.50784	0.740007	0.147662	0.282452	0.726942	0.474479	0.545217	0.647363						0.200132	0.298222	0.175452	0.326047
0.261951	0.711308	0.460135	0.416039	0.642848	0.389793	0.338757	0.855578						0.196422	0.302439	0.510543	0.0829173
0.0572955	0.114578	0.333489	0.102679	0.597539	0.438743	0.262992	0.479486						0.284685	0.756976	0.211735	0.518471
0.867206	0.832697	0.243354	0.227067	0.642317	0.975423	0.575496	0.59613						0.881681	0.418757	0.369139	0.200601
0.161661	0.437856	0.0605519	0.539372	0.74098	0.709561	0.664674	0.361784						0.194234	0.771957	0.082419	0.708668
0.408484	0.259683	0.660387	0.803231	0.383551	0.887174	0.410096	0.79817						0.489629	0.499926	0.366353	0.487754
0.51251	0.547358	0.527185	0.682326	0.0980812	0.930077	0.645925	0.280887						0.187796	0.43279	0.620589	0.519112
0.471309	0.866907	0.606668	0.708309	0.463355	0.456101	0.301339	0.68782						0.457667	0.87537	0.756714	0.980666
0.405284	0.753843	0.412836	0.611244	0.446787	0.940013	0.360687	0.349536						0.151626	0.711291	0.247832	0.543992
0.52008	0.546214	0.657672	0.480778	0.902689	0.281687	0.839633	0.851895						0.335719	0.324571	0.239417	0.793425
0.297023	0.660649	0.193264	0.608456	0.502798	0.832161	0.349808	0.375519						0.224264	0.400292	0.492944	0.280862
0.342272	0.821453	0.350527	0.589592	0.236588	0.117749	0.329808	0.706649						0.625169	0.19298	0.400752	0.356169
0.449035	0.209392	0.513183	0.154838	0.494106	0.633565	0.183184	0.335125						0.476637	0.443359	0.254855	0.944181
0.147111	0.645694	0.45694	0.635067	0.657911	0.398038	0.73151	0.273916						0.304252	0.408079	0.0957235	0.0152043
0.459484	0.576835	0.276167	0.324604	0.53427	0.741631	0.161065	0.651419						0.4373	0.500662	0.483545	0.195214
0.69418	0.810223	0.534907	0.215955	0.561986	0.132844	0.542798	0.25463						0.329461	0.603708	0.303173	0.222885
0.156993	0.783786	0.455956	0.872546	0.386449	0.861546	0.0492258	0.120637						0.131214	0.188097	0.315323	0.641658
0.284343	0.415978	0.359809	0.910866	0.683591	0.205216	0.743225	0.394064						0.668945	0.376174	0.273817	0.450562
0.506899	0.816378	0.541096	0.920833	0.321882	0.584161	0.0912754	0.188094						0.239193	0.270128	0.169439	0.428458
0.331104	0.111443	0.552843	0.345828	0.874949	0.539022	0.195487	0.850636						0.188058	0.337368	0.592936	0.470383
0.248911	0.619349	0.420394	0.612809	0.581755	0.298972	0.0492622	0.710528						0.0713189	0.823711	0.193847	0.868273
0.421307	0.0896448	0.493658	0.286987	0.710693	0.77159	0.225738	0.202029						0.343015	0.344705	0.737775	0.98809
0.353968	0.304043	0.709373	0.817994	0.544662	0.540563	0.480484	0.255566						0.274162	0.681258	0.788334	0.360209
0.408219	0.360352	0.533654	0.478532	0.467196	0.602876	0.19984	0.843943						0.256684	0.681161	0.431773	0.983177
0.0967043	0.259985	0.501162	0.841681	0.573491	0.367014	0.281421	0.840584						0.361646	0.131428	0.496154	0.964966
0.416424	0.589022	0.143271	0.43029	0.467372	0.21047	0.518178	0.544039						0.445997	0.377856	0.730038	0.540137
0.199479	0.0915784	0.268506	0.668662	0.461231	0.348265	0.492071	0.794153						0.340235	0.471595	0.579793	0.971859
0.11864	0.860951	0.227614	0.552685	0.533208	0.702664	0.299272	0.476875						0.529746	0.189787	0.428886	0.617295
0.373864	0.896633	0.11797	0.863737	0.658186	0.585722	0.532585	0.468898						0.561733	0.809044	0.667863	0.175168
0.371316	0.333139	0.485164	0.311284	0.602332	0.675075	0.701271	0.805721						0.707933	0.241221	0.603614	0.200669
0.505476	0.527686	0.285172	0.829673	0.315489	0.677673	0.388257	0.43045						0.635046	0.736394	0.497176	0.40364
0.200908	0.553838	0.389674	0.116266	0.563327	0.45493	0.586462	0.945591						0.569545	0.130005	0.771938	0.637586
0.585538	0.280065	0.316347	0.316037	0.376803	0.471204	0.220659	0.191436						0.491668	0.526263	0.496036	0.366746
0.101083	0.525846	0.457545	0.378607	0.123161	0.0806323	0.581376	0.551088						0.0894364	0.0153401	0.423716	0.629125
0.277977	0.330316	0.201651	0.38521	0.395183	0.326346	0.481371	0.82737						0.598791	0.477396	0.542439	0.73247
0.438481	0.591518	0.283201	0.608836	0.572362	0.364168	0.52803	0.882788						0.276771	0.600823	0.43021	0.573535
0.254156	0.835924	0.244903	0.224544	0.330208	0.69819	0.0707942	0.356374						0.337643	0.223361	0.635945	0.118928
0.275647	0.535533	0.675349	0.235851	0.690084	0.136535	0.738852	0.736709						0.129471	0.535657	0.712884	0.442546
0.351977	0.683804	0.299798	0.526109	0.482087	0.716416	0.34146	0.253976						0.50065	0.951194	0.349128	0.803169
0.421628	0.743382	0.376627	0.454878	0.212957	0.628075	0.736779	0.890509						0.897889	0.87993	0.181696	0.619944
0.1199	0.327916	0.393108	0.0576895	0.766955	0.897167	0.277594	0.486933						0.58993	0.815639	0.662299	0.424574
0.360047	0.770008	0.0234636	0.53435	0.734092	0.687404	0.533567	0.641111						0.746967	0.334091	0.331595	0.592286
0.544907	0.689337	0.467982	0.37582	0.611628	0.773087	0.326867	0.600455						0.828635	0.612712	0.120194	0.150002
0.292266	0.233222	0.725747	0.438931	0.518226	0.205679	0.28247	0.56052						0.101038	0.483277	0.148289	0.452789
0.477962	0.322117	0.605805	0.1613	0.482129	0.644015	0.507755	0.454644						0.406803	0.486311	0.537757	0.606513
0.436721	0.592119	0.348348	0.533468	0.679305	0.564396	0.663242	0.835546						0.272259	0.726265	0.545059	0.904415
0.35639	0.303552	0.444397	0.342312	0.544583	0.691042	0.38423	0.576136						0.828947	0.432862	0.864987	0.675732
0.516269	0.846326	0.478212	0.478621	0.433488	0.247921	0.362891	0.854031						0.524202	0.948338	0.842528	0.211406
0.135384	0.657774	0.768653	0.631976	0.313349	0.142012	0.208723	0.0964257						0.455919	0.987724	0.601229	0.627978
0.57879	0.210923	0.49063	0.804293	0.35268	0.325014	0.322337	0.606432						0.546123	0.389471	0.444305	0.775213
0.156956	0.579775	0.629176	0.487109	0.408981	0.307504	0.651678	0.728383						0.140315	0.245032	0.202928	0.267996
0.371513	0.366273	0.305308	0.66932	0.366028	0.575742	0.517369	0.068755						0.440407	0.212001	0.373441	0.47398
0.331803	0.0503989	0.223106	0.214858	0.756	0.6677	0.637397	0.378245						0.526935	0.570034	0.312725	0.324391
0.434876	0.471732	0.515082	0.52255	0.523851	0.606478	0.417672	0.61022						0.255036	0.335818	0.405481	0.210173
0.675356	0.754882	0.286493	0.489954	0.0936095	0.793874	0.311004	0.868258						0.352512	0.107679	0.62263	0.297143
0.647894	0.59178	0.33325	0.38757	0.516997	0.355826	0.311761	0.872482						0.355459	0.919075	0.353646	0.688053
0.207226	0.196956	0.0703211	0.474803	0.0674399	0.485907	0.63091	0.836442						0.406829	0.594883	0.281499	0.557551
0.808788	0.661926	0.357743	0.542527	0.235568	0.428066	0.480535	0.605238						0.124907	0.118099	0.305345	0.806604
0.384854	0.471316	0.688704	0.425102	0.379966	0.555631	0.307647	0.77071						0.216699	0.421746	0.131784	0.616396
0.397477	0.558467	0.151933	0.639509	0.402616	0.537209	0.607369	0.706638						0.868527	0.838591	0.461343	0.887298
0.144985	0.640951	0.388877	0.599785	0.578872	0.858184	0.685512	0.803843						0.358237	0.535194	0.427346	0.239492
0.492415	0.826602	0.507847	0.356026	0.428001	0.627873	0.558153	0.928278						0.723856	0.712012	0.66156	0.746107
0.44743	0.972428	0.335606	0.078246	0.118017	0.67977	0.261161	0.609106						0.230427	0.524303	0.610425	0.656485
0.285389	0.820209	0.75714	0.779123	0.115699	0.769446	0.604073	0.39249						0.612142	0.75497	0.218835	0.685233
0.481253	0.658014	0.343689	0.679	0.692387	0.697784	0.174664	0.287808						0.44769	0.419401	0.354138	0.846819
0.368175	0.368387	0.661772	0.79255	0.436615	0.528966	0.4375	0.480931						0.350325	0.603348	0.258638	0.307513
0.457559	0.287622	0.157498	0.364898	0.177562	0.591024	0.358463	0.368393						0.181976	0.55712	0.361676	0.544457
0.146375	0.635349	0.265368	0.703279	0.749185	0.586323	0.631996	0.320009						0.0915499	0.852273	0.540101	0.674374
0.570044	0.625373	0.264544	0.30366	0.380038	0.792135	0.251821	0.415462						0.340084	0.296954	0.595555	0.282717
0.17054	0.48412	0.181276	0.220263	0.497617	0.466641	0.469355	0.492507						0.448146	0.17052	0.566508	0.228819
0.508095	0.170545	0.267522	0.623864	0.485554	0.589994	0.379043	0.627142						0.400053	0.173229	0.587858	0.544262
0.467282	0.665056	0.55499	0.756864	0.341588	0.938678	0.410205	0.880479						0.43748	0.544945	0.250132	0.564816
0.616075	0.307392	0.113191	0.752665	0.490284	0.251928	0.556394	0.28026						0.884692	0.558472	0.480406	0.154245
0.319431	0.847561	0.339814	0.369109	0.165311	0.374848	0.342347	0.369192						0.465164	0.524132	0.840256	0.563039
0.736275	0.735138	0.26468	0.707719	0.578073	0.525584	0.581852	0.322217						0.819851	0.239375	0.629678	0.208172
0.680687	0.574733	0.334666	0.710284	0.310584	0.548667	0.970424	0.760054						0.603845	0.780622	0.457633	0.163877
0.424695	0.664673	0.558624	0.424363	0.0916568	0.740501	0.511657	0.370486						0.268784	0.175414	0.19232	0.696419
0.541061	0.361021	0.466978	0.745422	0.377447	0.718163	0.27637	0.784654						0.365688	0.324028	0.293361	0.592925
0.139232	0.555947	0.57986	0.272918	0.541548	0.231852	0.251474	0.696797						0.631737	0.844354	0.377565	0.513308
0.446596	0.804054	0.400299	0.421444	0.268712	0.205788	0.419865	0.429234						0.500853	0.315679	0.469681	0.209499
0.639151	0.554475	0.536209	0.223707	0.208439	0.308149	0.190755	0.64721						0.0932501	0.727055	0.674419	0.529961
0.456468	0.720357	0.353958	0.733341	0.329347	0.826468	0.679616	0.304923						0.440871	0.534366	0.143721	0.373228
0.198484	0.565784	0.67442	0.962381	0.280307	0.764216	0.438369	0.180933						0.620225	0.492244	0.527895	0.478807
0.298484	0.120788	0.364883	0.850459	0.620595	0.339151	0.623777	0.443265						0.376577	0.863239	0.460304	0.381683
0.699469	0.435256	0.380025	0.421038	0.0489228	0.709478	0.281168	0.674359						0.572692	0.475146	0.383699	0.68704
0.350813	0.603336	0.250853	0.660651	0.544526	0.66024	0.72676	0.543279						0.71281	0.0989542	0.0723542	0.619076
0.361988	0.214	0.333046	0.18586	0.366844	0.88782	0.3353	0.75826						0.927377	0.939354	0.253929	0.709042
0.225467	0.399075	0.475709	0.350299	0.325003	0.849207	0.361601	0.481614						0.314328	0.798999	0.646342	0.456218
0.227646	0.811203	0.70305	0.401772	0.696442	0.820457	0.0485725	0.157958						0.294768	0.285079	0.2339	0.583604
0.587655	0.750544	0.673018	0.332475	0.561595	0.0785996	0.185344	0.405323						0.202308	0.315693	0.259754	0.909105
0.618818	0.51649	0.610527	0.61065	0.485755	0.513101	0.470611	0.966287						0.432881	0.558695	0.24134	0.647215
0.504438	0.702988	0.642246	0.382807	0.431502	0.731382	0.212669	0.545722						0.21405	0.858827	0.135567	0.558473
0.51967	0.524701	0.489379	0.322922	0.36926	0.862599	0.428873	0.854394						0.105475	0.1641	0.408142	0.271122
0.429287	0.678548	0.218878	0.0873385	0.34433	0.696839	0.356072	0.548576						0.460755	0.502988	0.290538	0.689539
0.0810731	0.685501	0.62219	0.392173	0.593636	0.647771	0.661585	0.5105						0.392354	0.131538	0.0650023	0.187117
0.205261	0.25082	0.617765	0.317012	0.522057	0.317829	0.563408	0.395095						0.592118	0.680447	0.175872	0.35695
0.531531	0.622449	0.567468	0.516478	0.405296	0.861363	0.507382	0.770601						0.289907	0.669193	0.424559	0.314834
0.29871	0.494986	0.479071	0.719864	0.54696	0.684398	0.226022	0.246867						0.329193	0.354321	0.302529	0.603264
0.353137	0.65349	0.373691	0.871945	0.895004	0.48952	0.0890314	0.837485						0.468667	0.945863	0.39285	0.760089
0.250145	0.142375	0.320503	0.119386	0.61533	0.618172	0.524854	0.272877						0.246941	0.415303	0.693768	0.433891
0.513052	0.05898	0.696613	0.31184	0.705674	0.751635	0.204087	0.514786						0.463214	0.728689	0.783207	0.541767
0.0720766	0.0742912	0.0487194	0.631928	0.303462	0.235357	0.464198	0.731561						0.72075	0.541332	0.492674	0.409586
0.465762	0.375875	0.72595	0.261677	0.639775	0.470933	0.420305	0.861346						0.926989	0.567442	0.613931	0.211659
0.482711	0.17746	0.323597	0.436635	0.613532	0.161982	0.248237	0.556911						0.240857	0.542255	0.749595	0.780595
0.381835	0.458422	0.519857	0.416545	0.555329	0.441871	0.260898	0.480859						0.548446	0.158514	0.663528	0.762489
0.350555	0.697075	0.364924	0.419563	0.692254	0.820308	0.524012	0.459566						0.740659	0.333722	0.579766	0.77681
0.443813	0.128376	0.494958	0.803827	0.301654	0.828637	0.265769	0.2829						0.39207	0.571963	0.858591	0.773588
0.490136	0.240975	0.268155	0.566183	0.32715	0.773786	0.392252	0.860041						0.740499	0.830689	0.689017	0.745352
0.47861	0.200417	0.44176	0.896735	0.618876	0.627935	0.369394	0.77687						0.625746	0.574476	0.701646	0.663953
0.247559	0.090362	0.434084	0.700129	0.0609952	0.398741	0.306896	0.927602						0.0431367	0.118695	0.470522	0.247134
0.208199	0.794138	0.320385	0.621169	0.353204	0.389227	0.705249	0.465447						0.572268	0.945358	0.805509	0.305281
0.279774	0.598689	0.337113	0.365601	0.55939	0.595327	0.548762	0.54233						0.780246	0.0801695	0.692756	0.674207
0.569506	0.692277	0.162192	0.942791	0.20895	0.15159	0.137425	0.155896						0.752648	0.372014	0.602826	0.186161
0.37083	0.101524	0.0648965	0.2008	0.717319	0.859615	0.50027	0.349878						0.297416	0.368093	0.522956	0.551761
0.252722	0.531674	0.49643	0.460519	0.391275	0.324545	0.0545206	0.821939						0.819974	0.221036	0.546351	0.302236
0.480227	0.248178	0.115009	0.318694	0.615279	0.422803	0.299231	0.879219						0.467893	0.9774	0.107037	0.416272
0.301353	0.134184	0.476849	0.349049	0.229281	0.638827	0.482429	0.323853						0.0814103	0.0872913	0.306915	0.917156
0.246347	0.686311	0.322079	0.43622	0.673498	0.16566	0.0430935	0.555025						0.692815	0.136352	0.371257	0.336755
0.70815	0.682579	0.252757	0.570993	0.757033	0.142332	0.490355	0.800737						0.308652	0.701975	0.520794	0.109875
0.591253	0.236453	0.359771	0.335576	0.480406	0.523999	0.440705	0.547366						0.345145	0.923098	0.586436	0.585608
0.15025	0.243802	0.150792	0.402951	0.670748	0.974283	0.392471	0.323798						0.333676	0.919998	0.339211	0.589547
0.291778	0.673831	0.291719	0.443407	0.239446	0.868413	0.150732	0.311402						0.368347	0.133822	0.435959	0.64975
0.393932	0.676768	0.0792036	0.126589	0.676171	0.842573	0.518436	0.92457						0.24341	0.460735	0.418362	0.797522
0.283174	0.793804	0.489231	0.742034	0.162828	0.610184	0.478679	0.258877						0.726488	0.685957	0.375158	0.877513
0.481656	0.723932	0.629308	0.9909	0.49766	0.422679	0.176032	0.433174						0.567839	0.641942	0.225877	0.702717
0.701447	0.593356	0.196512	0.541295	0.495112	0.60055	0.786458	0.229345						0.56971	0.397072	0.428455	0.661435
0.312727	0.241318	0.617758	0.924603	0.292956	0.531863	0.329367	0.585023						0.397981	0.516877	0.415541	0.619849
0.237069	0.689232	0.323009	0.634817	0.530869	0.838143	0.0238162	0.483711						0.545169	0.504293	0.372092	0.745677
0.325166	0.536315	0.322594	0.490307	0.529988	0.462409	0.751127	0.675238						0.57489	0.778399	0.562478	0.625879
0.291437	0.73119	0.751847	0.357314	0.435654	0.796685	0.131999	0.182727						0.614362	0.552122	0.618784	0.901019
0.620692	0.551046	0.170257	0.215038	0.613136	0.648293	0.201061	0.777357						0.672382	0.394277	0.295509	0.433814
0.279507	0.364001	0.738827	0.659246	0.585719	0.616912	0.740723	0.341519						0.947396	0.858727	0.651947	0.504941
0.546615	0.23279	0.174219	0.547954	0.565176	0.816439	0.633171	0.745698						0.334577	0.856512	0.451355	0.830028
0.211542	0.563048	0.662578	0.375895	0.985799	0.987532	0.452291	0.300475						0.343526	0.270457	0.5357	0.35147
0.485109	0.38666	0.68774	0.380056	0.760309	0.207958	0.530509	0.842246						0.761204	0.680599	0.158619	0.525397
0.206122	0.391371	0.225077	0.545133	0.263541	0.473337	0.343652	0.604808						0.434035	0.867319	0.764675	0.806611
0.494871	0.165977	0.58523	0.951367	0.449663	0.801151	0.651594	0.362979						0.498285	0.573954	0.467206	0.0623987
0.591176	0.22266	0.107216	0.346505	0.404547	0.47687	0.464508	0.247279						0.580879	0.78296	0.517831	0.762404
0.381099	0.812826	0.411335	0.821091	0.107473	0.741696	0.722221	0.548278						0.410919	0.4848	0.0640864	0.164401
0.0826587	0.101115	0.665948	0.22986	0.558241	0.505801	0.207509	0.58743						0.761401	0.174716	0.685995	0.610195
0.689838	0.930022	0.464242	0.214616	0.16767	0.780308	0.616636	0.679715						0.733401	0.82522	0.323735	0.482219
0.773619	0.783104	0.0651827	0.761551	0.266509	0.680425	0.637742	0.914869						0.497373	0.15087	0.668289	0.554734
0.683917	0.791377	0.0598072	0.750089	0.223529	0.621836	0.225416	0.127447						0.861484	0.0765673	0.224161	0.298404
0.326413	0.408653	0.383969	0.981857	0.433091	0.342037	0.765507	0.601509						0.543558	0.961531	0.596237	0.331687
0.40402	0.72567	0.60917	0.643961	0.140466	0.683301	0.167907	0.248326						0.760328	0.936419	0.154555	0.273277
0.641564	0.568246	0.541866	0.299265	0.591725	0.830169	0.613616	0.709494						0.111006	0.588196	0.764145	0.584494
0.473242	0.390037	0.5161	0.55587	0.310464	0.813108	0.596969	0.227908						0.556129	0.850885	0.492286	0.917464
0.657276	0.35445	0.576468	0.564203	0.457672	0.89009	0.609918	0.40257						0.651492	0.98515	0.560111	0.446187
0.135739	0.16329	0.548248	0.927452	0.203032	0.235652	0.581436	0.577867						0.804271	0.396933	0.18075	0.771286
0.881952	0.609367	0.493755	0.901405	0.194169	0.511763	0.82836	0.177203						0.805041	0.803449	0.454975	0.804947
0.538135	0.612944	0.382802	0.346439	0.224449	0.289876	0.580671	0.720663						0.398456	0.526174	0.232835	0.330289
0.722656	0.983597	0.771576	0.524426	0.340007	0.525234	0.570223	0.920959						0.867611	0.242258	0.602229	0.57165
0.551758	0.487477	0.0774365	0.242905	0.544123	0.75436	0.260222	0.203677						0.28159	0.857448	0.0624335	0.769683
0.15955	0.545183	0.276567	0.869913	0.325429	0.746427	0.376265	0.195705						0.707803	0.7865	0.147999	0.38234
0.551613	0.940098	0.312743	0.0589421	0.588056	0.669521	0.29798	0.353741						0.728585	0.772603	0.650874	0.287984
0.60554	0.834338	0.575345	0.577299	0.509655	0.909652	0.531779	0.452367						0.643883	0.891528	0.382315	0.440221
0.321269	0.486582	0.561862	0.513153	0.439347	0.289474	0.327553	0.87044						0.813887	0.868056	0.17617	0.28378
0.567291	0.108438	0.556588	0.363497	0.421372	0.357314	0.487957	0.55649						0.681401	0.967912	0.48031	0.77242
0.379122	0.377716	0.423558	0.483143	0.529406	0.137213	0.252899	0.50116						0.400332	0.784839	0.74892	0.610725
0.220951	0.187648	0.569485	0.777484	0.504462	0.574787	0.0463681	0.236535						0.291401	0.456454	0.614742	0.707935
0.295519	0.289636	0.235893	0.868024	0.730236	0.209279	0.370452	0.660012						0.380097	0.575082	0.868542	0.720463
0.265453	0.121052	0.580676	0.721225	0.512715	0.885632	0.135557	0.79181						0.283133	0.228559	0.554744	0.0744718
0.390064	0.547311	0.224867	0.438619	0.608537	0.170187	0.528149	0.389859						0.48457	0.807266	0.241325	0.45106
0.586207	0.669395	0.16247	0.126924	0.236988	0.152871	0.345918	0.88156						0.294721	0.227062	0.168861	0.560056
0.538712	0.617254	0.709052	0.32403	0.155178	0.426802	0.590209	0.477704						0.808353	0.796952	0.47946	0.79168
0.825984	0.869385	0.34474	0.504487	0.284687	0.579803	0.60073	0.682801						0.160937	0.185564	0.641347	0.442243
0.284957	0.88926	0.276534	0.854208	0.368488	0.263738	0.370033	0.304059						0.467489	0.826576	0.349192	0.305493
0.361551	0.958532	0.495161	0.344137	0.417104	0.354793	0.796099	0.403814						0.517241	0.283707	0.759234	0.295644
0.195756	0.126452	0.139441	0.233925	0.468481	0.289051	0.602422	0.922195						0.364381	0.330539	0.781977	0.424853
0.474146	0.894912	0.348838	0.517224	0.175	0.194815	0.518508	0.916685						0.671153	0.985773	0.719878	0.724322
0.399151	0.43759	0.472967	0.140148	0.416643	0.257526	0.385504	0.632534						0.150916	0.645731	0.391638	0.338541
0.148678	0.813344	0.137428	0.89225	0.499401	0.701019	0.313485	0.62197						0.477402	0.35577	0.447582	0.280463
0.390946	0.390666	0.188476	0.537568	0.62908	0.781498	0.56505	0.483411						0.471028	0.82535	0.378235	0.850305
0.792846	0.490798	0.247538	0.574001	0.408674	0.760209	0.352329	0.611064						0.344402	0.932453	0.61519	0.98776
0.591415	0.361238	0.717737	0.880746	0.507598	0.757942	0.351612	0.286174						0.549271	0.743261	0.80268	0.849824
0.399598	0.795188	0.380817	0.955037	0.363812	0.285382	0.303862	0.498927						0.615185	0.178997	0.529339	0.901784
0.602352	0.312528	0.253197	0.70238	0.486796	0.500514	0.209531	0.337687						0.0651443	0.462521	0.878543	0.862292
0.467371	0.458871	0.482317	0.387881	0.444397	0.175941	0.807862	0.493129						0.284213	0.706264	0.884548	0.668272
0.547267	0.853766	0.619953	0.849455	0.228006	0.535762	0.697283	0.881845						0.357074	0.758763	0.697448	0.0767334
0.395039	0.75707	0.176625	0.746898	0.229782	0.656995	0.734432	0.230073						0.281381	0.625385	0.827194	0.860169
0.593548	0.785134	0.177929	0.356776	0.57071	0.356063	0.50494	0.628563						0.703486	0.221565	0.776091	0.749309
0.988713	0.990344	0.592195	0.158814	0.130951	0.318746	0.343211	0.498958						0.716411	0.832522	0.587596	0.744277
0.543361	0.47406	0.572402	0.488339	0.370976	0.562278	0.274267	0.569822						0.447691	0.746835	0.681881	0.756622
0.510899	0.442277	0.778019	0.292419	0.534126	0.510189	0.379725	0.585701						0.357536	0.533342	0.884557	0.860094
0.606055	0.859648	0.271832	0.761614	0.446555	0.602889	0.305882	0.684168						0.12712	0.607079	0.879642	0.812761
0.581875	0.572318	0.304105	0.374272	0.0911652	0.552014	0.753529	0.673048						0.6488	0.75561	0.688296	0.802582
0.420131	0.450217	0.249022	0.561071	0.483531	0.339557	0.334677	0.642556						0.24925	0.667874	0.37114	0.641677
0.287315	0.752417	0.435572	0.87561	0.570783	0.508388	0.774755	0.397734						0.740659	0.0557134	0.642664	0.496226
0.394164	0.647417	0.426564	0.0528589	0.346312	0.945009	0.619222	0.247456						0.400447	0.396752	0.846214	0.658846
0.770952	0.570442	0.274776	0.612387	0.480459	0.744831	0.55654	0.920403						0.220898	0.488469	0.278667	0.869814
0.825476	0.524265	0.471646	0.787482	0.892616	0.672916	0.15924	0.589437						0.127338	0.503238	0.769635	0.785999
0.288022	0.490774	0.583321	0.450725	0.596697	0.223173	0.137048	0.707445						0.460425	0.567792	0.799531	0.332398
0.74668	0.661676	0.47741	0.297877	0.30388	0.7675	0.75112	0.248338						0.471361	0.270871	0.859948	0.285384
0.267906	0.606592	0.563689	0.237959	0.394012	0.232577	0.415151	0.84579						0.253748	0.616385	0.338085	0.596018
0.546475	0.63875	0.216513	0.442973	0.392605	0.267863	0.221769	0.489594						0.576288	0.977196	0.329784	0.141596
0.287199	0.727056	0.363223	0.045953	0.442533	0.291782	0.311045	0.621218						0.63926	0.877714	0.82947	0.203398
0.379776	0.289494	0.466375	0.813006	0.159612	0.49075	0.322684	0.586407						0.655524	0.392681	0.689521	0.576815
0.468781	0.704915	0.286882	0.488674	0.207469	0.349587	0.33812	0.418973						0.327307	0.827369	0.739797	0.905306
0.398123	0.496249	0.143831	0.279371	0.387474	0.450716	0.687894	0.274873						0.457901	0.405073	0.643476	0.456408
0.280248	0.130683	0.46877	0.487242	0.156132	0.81717	0.406894	0.051768						0.561497	0.540787	0.901029	0.824674
0.284857	0.44013	0.52869	0.581809	0.523529	0.276452	0.374379	0.289264						0.26713	0.558636	0.724921	0.467042
0.286873	0.0891842	0.209106	0.882323	0.562674	0.372263	0.341062	0.625105						0.18576	0.502339	0.705426	0.949852
0.452416	0.805126	0.508248	0.485057	0.368793	0.408133	0.0966273	0.242727						0.365088	0.853545	0.772398	0.470558
0.229036	0.344639	0.717054	0.591857	0.493726	0.465313	0.643094	0.598749						0.464346	0.173343	0.811065	0.945517
0.565636	0.308474	0.293434	0.758181	0.355266	0.786041	0.487244	0.304252						0.675763	0.813234	0.630131	0.218519
0.181098	0.642635	0.229371	0.616099	0.464484	0.400143	0.568844	0.714864						0.194835	0.36453	0.287702	0.748949
0.290356	0.332069	0.435839	0.673976	0.621334	0.114071	0.690463	0.618094						0.402784	0.631841	0.448419	0.703315
0.542686	0.190538	0.219971	0.652779	0.126745	0.816499	0.253324	0.5022						0.489989	0.616294	0.600164	0.166707
0.330729	0.754117	0.236675	0.879166	0.655082	0.553217	0.546827	0.480795						0.890691	0.531703	0.642498	0.815619
0.435697	0.653345	0.520828	0.704341	0.13069	0.605901	0.93925	0.472658						0.375446	0.911036	0.339721	0.874872
0.190977	0.40443	0.589662	0.557983	0.480534	0.471765	0.476465	0.425892						0.707163	0.56301	0.689363	0.60509
0.434617	0.213589	0.499768	0.734473	0.631057	0.0985153	0.235957	0.523258						0.751108	0.926304	0.637527	0.869476
0.290147	0.620527	0.463724	0.542474	0.0578222	0.865295	0.638261	0.682725						0.825585	0.170613	0.615503	0.93185
0.328709	0.479141	0.235308	0.551859	0.234846	0.363218	0.626782	0.71205						0.599871	0.818924	0.0848848	0.70155
0.47108	0.460567	0.398041	0.369971	0.686247	0.740222	0.746515	0.191512						0.521234	0.264247	0.263837	0.882011
0.49652	0.296811	0.548127	0.292183	0.639899	0.393959	0.605026	0.309892						0.460693	0.380871	0.851012	0.761257
0.0471752	0.0680718	0.290975	0.540057	0.159741	0.470136	0.509111	0.631857						0.604186	0.661283	0.701468	0.803705
0.10101	0.139717	0.208402	0.511939	0.46339	0.880941	0.527151	0.553086						0.184153	0.163175	0.753863	0.759227
0.145039	0.509226	0.122063	0.638131	0.606457	0.405287	0.210502	0.512286						0.249285	0.596012	0.314391	0.85388
0.178203	0.577675	0.459335	0.97865	0.615807	0.750543	0.578725	0.187263						0.511948	0.66194	0.62513	0.868025
0.216281	0.686821	0.0817724	0.847607	0.581632	0.6373	0.478684	0.562839						0.320303	0.435275	0.422945	0.607615
0.835775	0.274152	0.546972	0.610247	0.29623	0.388207	0.374806	0.562023						0.596981	0.249095	0.426527	0.251722
0.183353	0.732717	0.374364	0.656295	0.474536	0.500602	0.742538	0.982221						0.123833	0.445662	0.711321	0.318208
0.376518	0.0952494	0.451795	0.579145	0.48467	0.457675	0.273141	0.546402						0.451983	0.813347	0.62726	0.753081
0.153133	0.68885	0.532434	0.739229	0.441236	0.256185	0.4201	0.730241						0.608089	0.0919944	0.37823	0.168895
0.521275	0.163818	0.325872	0.398008	0.479617	0.958168	0.153444	0.921959						0.406251	0.918785	0.354807	0.069455
0.228266	0.297468	0.460393	0.534675	0.637979	0.270757	0.459332	0.689486						0.138328	0.802294	0.752853	0.872363
0.213567	0.389399	0.135098	0.606663	0.395994	0.583377	0.250621	0.39781						0.629667	0.10526	0.391602	0.605023
0.596756	0.481962	0.558135	0.54777	0.605666	0.164497	0.155917	0.726997						0.625822	0.547286	0.680999	0.756579
0.19202	0.575688	0.281269	0.768466	0.348899	0.192316	0.500002	0.336193						0.469748	0.777272	0.371084	0.534362
0.41031	0.367578	0.163745	0.81632	0.709985	0.815993	0.610913	0.127277						0.291442	0.788103	0.622103	0.189693
0.0834154	0.537429	0.681308	0.866666	0.507538	0.801082	0.350257	0.343843						0.491002	0.415475	0.603731	0.967702
0.197084	0.778586	0.518224	0.214538	0.481562	0.325973	0.599918	0.609852						0.646875	0.30389	0.812865	0.694072
0.281598	0.0989233	0.327662	0.599628	0.635134	0.830475	0.516923	0.973583						0.589411	0.577318	0.457431	0.605686
0.00974519	0.296	0.588507	0.716919	0.782595	0.622278	0.62967	0.80114						0.0860192	0.68322	0.505866	0.865207
0.335632	0.934542	0.23884	0.573837	0.811875	0.765236	0.526008	0.670659						0.561388	0.744743	0.23332	0.194044
0.192088	0.270643	0.268465	0.427088	0.606634	0.612625	0.26868	0.283227						0.391433	0.354358	0.424808	0.86395
0.334601	0.60267	0.435545	0.418556	0.809831	0.838297	0.492492	0.680093						0.296044	0.138167	0.756847	0.711003
0.111594	0.547686	0.504591	0.71932	0.172798	0.371776	0.178871	0.891942						0.498502	0.396221	0.679237	0.122865
0.215556	0.536231	0.533611	0.492602	0.190243	0.356711	0.312926	0.49296						0.128577	0.0895479	0.641068	0.564156
0.340175	0.598662	0.921759	0.744701	0.267308	0.496425	0.622903	0.351335						0.391419	0.576537	0.775091	0.850486
0.258541	0.827502	0.54131	0.0196758	0.736484	0.568087	0.595899	0.676362						0.257379	0.185321	0.595327	0.467923
0.459762	0.54015	0.617435	0.170398	0.407	0.504848	0.541883	0.120935						0.215188	0.69112	0.743902	0.485066
0.250985	0.477922	0.643305	0.454808	0.284935	0.927745	0.591583	0.103645						0.325276	0.513038	0.71212	0.849252
0.360763	0.265486	0.563388	0.815133	0.835116	0.660288	0.514921	0.713995						0.279816	0.51363	0.487422	0.643689
0.596438	0.645337	0.492416	0.963895	0.0786648	0.050224	0.837401	0.574057						0.459456	0.528645	0.698697	0.461839
0.408427	0.317621	0.598319	0.496301	0.7625	0.595042	0.730183	0.520612						0.256314	0.708723	0.255702	0.632338
0.232327	0.420757	0.418398	0.378966	0.325691	0.723482	0.695538	0.991453						0.548385	0.51151	0.735401	0.490197
0.0712008	0.497984	0.101055	0.6565	0.225372	0.67236	0.580092	0.74895						0.424583	0.877134	0.768333	0.340297
0.166503	0.69721	0.416143	0.325102	0.190703	0.542915	0.518736	0.376919						0.301264	0.378403	0.507028	0.592645
0.28587	0.667028	0.54453	0.656316	0.519007	0.770493	0.242867	0.518971						0.486592	0.638532	0.862726	0.719919
0.268162	0.545488	0.122061	0.661682	0.21238	0.381773	0.49005	0.79485						0.473686	0.559903	0.429506	0.0729986
0.274117	0.495093	0.440435	0.262116	0.229293	0.407255	0.25313	0.725488						0.339856	0.647189	0.534296	0.465314
0.284386	0.638408	0.276181	0.400828	0.225872	0.876717	0.486299	0.253185						0.559223	0.298264	0.233035	0.32115
0.597342	0.783383	0.602449	0.668342	0.392052	0.815675	0.536482	0.429027						0.345628	0.42888	0.281788	0.18565
0.328076	0.730327	0.219544	0.337807	0.439357	0.343092	0.738784	0.337466						0.50386	0.769915	0.574645	0.552309
0.54498	0.697062	0.122312	0.25451	0.140426	0.508625	0.536787	0.959595						0.392456	0.308726	0.144137	0.746459
0.1274	0.25982	0.184462	0.640202	0.290002	0.703566	0.425917	0.922091						0.301617	0.767747	0.331293	0.61154
0.522915	0.671715	0.209477	0.672608	0.268649	0.131364	0.430899	0.480832						0.357185	0.333261	0.498927	0.371445
0.339995	0.305193	0.22526	0.151206	0.270084	0.70515	0.482661	0.909355						0.489745	0.740179	0.553201	0.685181
0.204683	0.467904	0.205425	0.684178	0.336674	0.417465	0.352884	0.576491						0.495217	0.161286	0.721734	0.3431
0.0838129	0.479388	0.17376	0.863283	0.235446	0.362828	0.490229	0.40845						0.571734	0.544722	0.41591	0.388967
0.457866	0.243628	0.736464	0.615622	0.263194	0.50894	0.717996	0.360775						0.401991	0.563037	0.0607182	0.753245
0.149799	0.756614	0.135666	0.316805	0.568595	0.553558	0.469491	0.823923						0.401628	0.375876	0.205114	0.260289
0.160059	0.666224	0.539905	0.615933	0.174025	0.59375	0.639602	0.711331						0.444735	0.11796	0.354211	0.837783
0.140606	0.562634	0.468191	0.695017	0.20199	0.699437	0.563011	0.890696						0.211977	0.582388	0.624097	0.441479
0.362757	0.478196	0.422234	0.297754	0.435816	0.894581	0.650009	0.501103						0.631891	0.687917	0.506068	0.1601
0.314015	0.435297	0.636662	0.67638	0.275192	0.768172	0.364629	0.407524						0.68663	0.918947	0.240191	0.11555
0.435702	0.246862	0.307046	0.699235	0.149577	0.171884	0.463414	0.855778						0.427914	0.239719	0.766177	0.477615
0.259436	0.191541	0.475222	0.115692	0.202962	0.246819	0.50254	0.641934						0.181717	0.640329	0.364666	0.520609
0.202503	0.806843	0.337659	0.142356	0.304894	0.0519992	0.636634	0.809446						0.724862	0.63186	0.768852	0.163356
0.460453	0.620757	0.244812	0.810631	0.289682	0.151261	0.403161	0.159627						0.319528	0.579116	0.547554	0.525409
0.200541	0.260019	0.174553	0.515586	0.475506	0.40945	0.688317	0.394256						0.349647	0.379441	0.756574	0.468719
0.10903	0.669831	0.15164	0.768856	0.505086	0.574657	0.320945	0.349816						0.336532	0.744904	0.368997	0.844334
0.633722	0.407035	0.44992	0.412305	0.339633	0.183918	0.685685	0.682283						0.26215	0.679341	0.70661	0.740284
0.30897	0.149099	0.141601	0.742415	0.191203	0.328915	0.0795182	0.703228						0.410472	0.913006	0.801498	0.658267
0.754584	0.483294	0.251377	0.766568	0.361869	0.709787	0.196897	0.269458						0.469599	0.322126	0.77832	0.57813
0.619684	0.406743	0.493362	0.624763	0.407338	0.55777	0.385789	0.301349						0.400214	0.575527	0.524871	0.172945
0.0835572	0.528552	0.504614	0.172063	0.318778	0.693608	0.358445	0.731517						0.398882	0.529047	0.72045	0.604482
0.614851	0.491281	0.185558	0.281026	0.854916	0.792429	0.160185	0.634556						0.318525	0.0693462	0.376808	0.570009
0.51434	0.445094	0.46405	0.968939	0.543417	0.360166	0.401254	0.44657						0.207095	0.1272	0.118037	0.89768
0.660381	0.84227	0.105528	0.776744	0.56868	0.520042	0.392406	0.706223						0.398344	0.713423	0.621066	0.774009
0.424959	0.954375	0.247734	0.860102	0.637176	0.614672	0.536239	0.73936						0.449258	0.35972	0.320237	0.552571
0.445346	0.915598	0.67076	0.424714	0.550113	0.828253	0.382406	0.452828						0.637342	0.346226	0.670367	0.537748
0.357264	0.527928	0.492866	0.512624	0.56042	0.714236	0.276556	0.697589						0.469547	0.258939	0.449518	0.540096
0.55713	0.542063	0.479373	0.367768	0.0637909	0.425594	0.56951	0.813324						0.433508	0.334299	0.209498	0.594592
0.495306	0.875868	0.824423	0.552855	0.552715	0.71009	0.273447	0.395173						0.209852	0.509463	0.811929	0.227004
0.43707	0.865251	0.321783	0.716918	0.238397	0.51973	0.297976	0.429153						0.166699	0.586201	0.495033	0.264601
0.452998	0.501149	0.286297	0.342776	0.648522	0.581378	0.268036	0.771337						0.400364	0.29014	0.685232	0.854401
0.200661	0.376414	0.558636	0.222528	0.288621	0.781119	0.574737	0.449516						0.563075	0.379517	0.663001	0.57065
0.548755	0.622769	0.199611	0.482123	0.621543	0.717517	0.330721	0.0449807						0.266695	0.500488	0.293287	0.358351
0.675108	0.228159	0.589075	0.82482	0.593376	0.391189	0.628369	0.690187						0.171882	0.581021	0.738617	0.723142
0.351425	0.805131	0.525006	0.324701	0.306321	0.120809	0.27926	0.796981						0.52208	0.716841	0.669554	0.416781
0.610206	0.247452	0.474085	0.0791534	0.40692	0.760452	0.262652	0.668036						0.616391	0.205819	0.454152	0.871655
0.433494	0.336691	0.392404	0.759237	0.466152	0.773413	0.626953	0.706652						0.192981	0.400853	0.193376	0.80927
0.464121	0.42306	0.123016	0.69387	0.789821	0.378471	0.470911	0.567995						0.725368	0.886587	0.178674	0.82482
0.360465	0.908669	0.51224	0.627159	0.468975	0.777735	0.297257	0.956941						0.552254	0.236279	0.628378	0.327365
0.43414	0.432469	0.492909	0.615001	0.643004	0.409741	0.367159	0.91946						0.305344	0.61775	0.902765	0.948409
0.359775	0.248533	0.535996	0.44344	0.702917	0.591668	0.392131	0.664708						0.41669	0.46771	0.841813	0.982978
0.721604	0.264932	0.797591	0.595101	0.643291	0.610388	0.247761	0.762807						0.173528	0.643295	0.47214	0.995716
0.157922	0.816771	0.352391	0.60935	0.243951	0.587128	0.319136	0.251596						0.782511	0.479203	0.920635	0.774546
0.398855	0.512101	0.68987	0.543769	0.392673	0.472856	0.226992	0.792264						0.884762	0.490531	0.660274	0.74609
0.451802	0.503719	0.434983	0.194345	0.366474	0.0453231	0.402613	0.777331						0.670499	0.440413	0.959363	0.95233
0.258362	0.200861	0.533509	0.490973	0.436577	0.423132	0.211383	0.649997						0.795913	0.398262	0.733562	0.962659
0.0262921	0.539405	0.754104	0.504158	0.562071	0.499579	0.28823	0.855647						0.758216	0.244662	0.637525	0.65358
0.497302	0.790654	0.309688	0.907526	0.538093	0.677334	0.257754	0.763882						0.344008	0.773105	0.827355	0.235209
0.132258	0.363884	0.194025	0.274383	0.503368	0.809353	0.774261	0.289038						0.210087	0.234261	0.463022	0.848502
0.210124	0.655758	0.190752	0.343996	0.686903	0.60933	0.542395	0.828214						0.537082	0.810115	0.433617	0.695386
0.158026	0.353661	0.440564	0.283009	0.294257	0.789875	0.74146	0.747787						0.717265	0.479857	0.529634	0.805457
0.827842	0.396073	0.243918	0.873283	0.441808	0.449144	0.233886	0.70701						0.691803	0.44052	0.477606	0.97208
0.0499435	0.881032	0.22943	0.551654	0.418144	0.87885	0.4121	0.461956						0.8922	0.826538	0.58693	0.667431
0.141213	0.705936	0.796387	0.830873	0.62423	0.699524	0.0292341	0.231039						0.358857	0.822414	0.382225	0.532048
0.546261	0.135016	0.491639	0.386777	0.30218	0.648067	0.434845	0.933525						0.578143	0.545915	0.585377	0.642807
0.385501	0.847801	0.617663	0.543226	0.394588	0.822339	0.09425	0.681739						0.161395	0.195228	0.891179	0.840874
0.507027	0.492463	0.366674	0.190788	0.340514	0.453128	0.568557	0.945091						0.545064	0.389648	0.298216	0.228965
0.175409	0.336154	0.349879	0.216035	0.238515	0.787178	0.429187	0.280248						0.346998	0.521034	0.917914	0.711602
0.105422	0.48759	0.487795	0.579315	0.101541	0.143486	0.643056	0.0252168						0.694449	0.194871	0.411891	0.259797
0.406675	0.405497	0.216095	0.492381	0.488622	0.588859	0.344879	0.728064						0.615036	0.352683	0.674348	0.571687
0.103444	0.838892	0.615186	0.678587	0.131307	0.444437	0.702655	0.70978						0.661681	0.343815	0.64922	0.160088
0.402623	0.513076	0.50534	0.554309	0.193895	0.818306	0.0900832	0.710828						0.580063	0.905011	0.441217	0.432495
0.123293	0.345315	0.472186	0.926016	0.301271	0.240552	0.841307	0.904354						0.55436	0.819609	0.0392898	0.619071
0.313751	0.834099	0.209471	0.100259	0.385401	0.547108	0.208703	0.764446						0.16715	0.396794	0.441308	0.0786766
0.731923	0.652685	0.47586	0.759267	0.620489	0.390915	0.420142	0.242392						0.524234	0.565311	0.488746	0.611572
0.63853	0.294046	0.12346	0.252971	0.572936	0.948226	0.412217	0.798142						0.515488	0.179564	0.798208	0.543721
0.292854	0.317639	0.639327	0.204126	0.115751	0.844529	0.507023	0.633844						0.519738	0.312784	0.401954	0.679948
0.138983	0.469836	0.356492	0.83125	0.277631	0.664588	0.685207	0.291758						0.438351	0.178359	0.460219	0.886432
0.809362	0.71062	0.369282	0.246497	0.544768	0.637917	0.296832	0.592668						0.19759	0.683944	0.982809	0.984505
0.333222	0.0913345	0.559449	0.887196	0.554716	0.0875961	0.580549	0.441672						0.162451	0.549108	0.593987	0.588006
0.358608	0.58121	0.388062	0.505873	0.617584	0.346595	0.61195	0.589758						0.393394	0.426497	0.339387	0.658061
0.239214	0.669936	0.320948	0.705502	0.46217	0.773864	0.459162	0.355169						0.601281	0.581828	0.322823	0.648852
0.587497	0.347436	0.189719	0.417204	0.646547	0.554065	0.0761921	0.655623						0.234833	0.441216	0.3197	0.901062
0.16123	0.581385	0.346197	0.797443	0.726462	0.849671	0.404625	0.629029						0.120601	0.240589	0.27441	0.390647
0.482534	0.398696	0.486905	0.169521	0.668094	0.821035	0.605421	0.686155						0.311413	0.5343	0.371062	0.778808
0.439143	0.166295	0.174312	0.312037	0.610537	0.52289	0.451759	0.454055						0.133108	0.099172	0.534709	0.416932
0.745277	0.63785	0.0853029	0.366994	0.333339	0.688775	0.396446	0.878753						0.271044	0.1853	0.173981	0.574568
0.565985	0.342468	0.16522	0.916275	0.426174	0.057533	0.327168	0.731634						0.369661	0.123878	0.490376	0.335855
0.204066	0.237035	0.363127	0.80165	0.539484	0.164624	0.280912	0.481371						0.451047	0.589407	0.695273	0.646584
0.380386	0.279094	0.254397	0.81957	0.435143	0.814271	0.374444	0.794206						0.598899	0.523051	0.271814	0.735241
0.516931	0.373971	0.38147	0.583531	0.578827	0.246871	0.337045	0.328731						0.301756	0.4537	0.230453	0.131992
0.646702	0.759361	0.537196	0.439801	0.734405	0.74348	0.134984	0.69621						0.68208	0.221022	0.490413	0.452883
0.206327	0.4349	0.443156	0.813764	0.559183	0.414382	0.0965021	0.447709						0.243751	0.649235	0.438841	0.485852
0.549034	0.117966	0.30239	0.652807	0.532349	0.748519	0.326855	0.43113						0.473161	0.549894	0.718213	0.330232
0.0675177	0.583991	0.187635	0.93494	0.553627	0.387966	0.659448	0.271696						0.214638	0.390696	0.647587	0.357662
0.576444	0.218062	0.112666	0.616808	0.315694	0.892802	0.798966	0.989148						0.317548	0.708608	0.818333	0.586594
0.30889	0.721944	0.598081	0.0965525	0.519849	0.62214	0.628574	0.602712						0.658917	0.798145	0.412275	0.471693
0.228962	0.574856	0.168089	0.104843	0.335099	0.902447	0.757042	0.698392						0.381269	0.555879	0.7189	0.675959
0.522436	0.771968	0.550088	0.435471	0.158356	0.370825	0.490245	0.645683						0.716459	0.2308	0.490661	0.603724
0.713775	0.832465	0.529514	0.937709	0.403335	0.588313	0.384379	0.597588						0.613213	0.985403	0.255078	0.555422
0.0755121	0.388142	0.195327	0.799435	0.67648	0.821458	0.386882	0.405358						0.0739636	0.684794	0.919101	0.682185
0.364393	0.306111	0.332026	0.470843	0.250106	0.418605	0.377633	0.715513						0.470181	0.805269	0.476099	0.733782
0.170416	0.417147	0.21975	0.869999	0.418083	0.884024	0.808384	0.835355						0.295443	0.760459	0.59128	0.690899
0.252044	0.765264	0.241021	0.766222	0.596154	0.55978	0.448838	0.591062						0.402478	0.338954	0.868677	0.655872
0.378701	0.213608	0.349275	0.915466	0.688812	0.425989	0.45853	0.361964						0.0739401	0.465181	0.250173	0.589922
0.360315	0.55039	0.338386	0.24997	0.778317	0.397789	0.0499931	0.154917						0.346556	0.368495	0.585409	0.0863123
0.358039	0.550513	0.540292	0.485786	0.522949	0.288819	0.670151	0.829161						0.577494	0.283627	0.355617	0.810901
0.787609	0.769088	0.495809	0.775054	0.0765491	0.415039	0.377813	0.330157						0.353278	0.798494	0.615634	0.643469
0.364303	0.929035	0.0503133	0.494334	0.447452	0.592927	0.335865	0.796637						0.157185	0.532345	0.538306	0.400571
0.24285	0.585254	0.321027	0.360942	0.324693	0.640916	0.171328	0.737426						0.602343	0.665915	0.370003	0.525638
0.51397	0.876433	0.189942	0.637649	0.63992	0.25333	0.559121	0.259339						0.6249	0.939904	0.945524	0.956869
0.251768	0.324796	0.673074	0.791813	0.325994	0.244091	0.319451	0.6563						0.590587	0.67685	0.577707	0.369124
0.230569	0.375808	0.464667	0.884991	0.501473	0.237703	0.153504	0.192756						0.0485272	0.569481	0.580431	0.69703
0.781359	0.132939	0.286532	0.667517	0.525887	0.853271	0.368037	0.824848						0.279841	0.249544	0.443973	0.232599
0.38545	0.61316	0.985509	0.877942	0.161755	0.599613	0.44939	0.769661						0.785424	0.63061	0.664564	0.805679
0.484636	0.56463	0.2958	0.0951271	0.151843	0.732529	0.79938	0.766278						0.698549	0.692581	0.482812	0.787052
0.548565	0.550983	0.435575	0.215307	0.10043	0.293611	0.379055	0.368528						0.497793	0.121533	0.139445	0.483358
0.544929	0.744582	0.310426	0.415595	0.312901	0.648376	0.479736	0.720992						0.445872	0.585105	0.587349	0.414316
0.232334	0.910103	0.600846	0.583708	0.203232	0.507248	0.280345	0.823727						0.741492	0.609126	0.361558	0.360571
0.603064	0.339121	0.570473	0.59355	0.578227	0.311226	0.553613	0.757595						0.718227	0.381163	0.537142	0.572967
0.590571	0.847304	0.578024	0.294749	0.440414	0.171922	0.255886	0.709236						0.776434	0.343407	0.775081	0.739551
0.32808	0.586773	0.356182	0.670196	0.502808	0.622879	0.347741	0.894659						0.429855	0.546774	0.435185	0.523127
0.108007	0.56543	0.565704	0.538471	0.0997983	0.345194	0.586227	0.786526						0.697497	0.21818	0.719957	0.784619
0.535094	0.828163	0.332416	0.645109	0.286241	0.280496	0.471695	0.616456						0.378262	0.419068	0.804043	0.526621
0.527953	0.753764	0.473205	0.626623	0.283889	0.80673	0.649751	0.85731						0.755435	0.410375	0.738451	0.898547
0.521261	0.320039	0.462668	0.400278	0.359967	0.198349	0.581837	0.702984						0.806614	0.25963	0.711201	0.551212
0.403915	0.105789	0.784208	0.35538	0.168995	0.516198	0.336938	0.683249						0.773819	0.618102	0.224999	0.644396
0.402828	0.870758	0.187039	0.149569	0.374178	0.371615	0.50419	0.393889						0.626674	0.477028	0.708479	0.487713
0.485974	0.276145	0.391254	0.472397	0.586072	0.625139	0.259434	0.441289						0.398784	0.143556	0.422602	0.566489
0.259415	0.646057	0.542833	0.146531	0.310018	0.543843	0.292692	0.670807						0.884547	0.912313	0.406609	0.749624
0.374825	0.665744	0.422624	0.692986	0.203856	0.520559	0.43635	0.501859						0.685361	0.411686	0.706093	0.633922
0.540542	0.421187	0.61665	0.192051	0.362715	0.444142	0.292546	0.696637						0.775764	0.579248	0.284234	0.505011
0.548531	0.273947	0.527222	0.34438	0.313261	0.292146	0.714158	0.647288						0.934729	0.794453	0.381297	0.53086
0.397825	0.822257	0.759773	0.49602	0.746145	0.487731	0.0706174	0.14178						0.755747	0.598535	0.599702	0.636334
0.688191	0.785257	0.26924	0.287833	0.217862	0.851943	0.18297	0.632547						0.763938	0.430925	0.749558	0.703608
0.462517	0.923535	0.613488	0.782062	0.427278	0.828912	0.9012	0.817334						0.906853	0.657715	0.5635	0.107908
0.611424	0.405911	0.44423	0.465868	0.290176	0.925867	0.581183	0.516044						0.723467	0.538237	0.843262	0.4435
0.396485	0.72776	0.301273	0.704329	0.257041	0.465682	0.4028	0.513417						0.591006	0.397317	0.709426	0.632829
0.336753	0.818282	0.513982	0.648647	0.312925	0.952444	0.412045	0.359282						0.712134	0.293699	0.425431	0.206717
0.464463	0.865452	0.485273	0.955021	0.198394	0.353385	0.323357	0.449651						0.275279	0.584912	0.298428	0.752094
0.35774	0.575251	0.422093	0.857829	0.414073	0.353818	0.298779	0.441898						0.51246	0.534215	0.843275	0.396393
0.493919	0.362971	0.616266	0.454195	0.202239	0.361618	0.420685	0.470878						0.574352	0.792266	0.697701	0.799965
0.293783	0.353738	0.289894	0.180575	0.699169	0.815863	0.375358	0.817557						0.875713	0.244849	0.2325	0.570486
0.0877118	0.176562	0.053085	0.52912	0.484293	0.636597	0.697752	0.60872						0.46269	0.948923	0.206282	0.281441
0.450006	0.509421	0.331129	0.322283	0.106469	0.747458	0.550109	0.893919						0.511516	0.987825	0.167901	0.783105
0.57953	0.347274	0.322478	0.139344	0.750083	0.406487	0.66412	0.755348						0.115175	0.41782	0.730387	0.533628
0.199861	0.294024	0.548126	0.363094	0.298995	0.237954	0.277478	0.467806						0.203747	0.875486	0.29955	0.452143
0.243255	0.349935	0.159206	0.270611	0.441286	0.933259	0.488272	0.308353						0.405961	0.482554	0.144697	0.156451
0.615541	0.121948	0.161205	0.106585	0.5049	0.152404	0.370098	0.600261						0.515396	0.459536	0.783568	0.517249
0.512598	0.713618	0.141035	0.624464	0.1775	0.179101	0.101786	0.47193						0.333644	0.865682	0.54966	0.267269
0.224408	0.812156	0.317959	0.312375	0.582983	0.487807	0.403662	0.82376						0.363212	0.322065	0.378995	0.822746
0.442094	0.555041	0.469948	0.103673	0.412368	0.256414	0.609464	0.751791						0.432249	0.402297	0.43388	0.429052
0.779349	0.598824	0.325121	0.0840556	0.423779	0.180046	0.453088	0.894945						0.212811	0.803388	0.377063	0.556974
0.338605	0.836251	0.586087	0.537085	0.615564	0.229595	0.593207	0.289673						0.796343	0.704839	0.396818	0.896726
0.233768	0.370735	0.614348	0.39094	0.444043	0.943114	0.281719	0.644545						0.359664	0.877141	0.650556	0.418898
0.558682	0.548729	0.331264	0.366258	0.258636	0.431426	0.248862	0.435069						0.513732	0.43924	0.0294901	0.0549463
0.776439	0.758703	0.327474	0.794779	0.393207	0.371034	0.680972	0.918437						0.361386	0.191737	0.18451	0.137095
0.384318	0.277081	0.431492	0.547796	0.226112	0.201115	0.441888	0.846579						0.235269	0.246488	0.273322	0.486742
0.424286	0.564204	0.146426	0.479456	0.102073	0.824507	0.426637	0.165208						0.808072	0.65613	0.581717	0.373186
0.25627	0.692172	0.593366	0.795091	0.377651	0.534334	0.680655	0.129511						0.238638	0.489466	0.501114	0.789486
0.273333	0.428894	0.552032	0.696424	0.20607	0.892527	0.44213	0.762108						0.777281	0.711435	0.72341	0.877363
0.693308	0.246137	0.258779	0.0498378	0.318332	0.430654	0.408903	0.607271						0.639049	0.812018	0.735019	0.940139
0.364208	0.778085	0.171521	0.419369	0.46346	0.258363	0.503984	0.893435						0.698	0.865715	0.653439	0.932962
0.238752	0.55957	0.430647	0.174361	0.630573	0.879579	0.531963	0.435364						0.460801	0.941956	0.837905	0.686489
0.221528	0.38549	0.497032	0.652601	0.642171	0.291967	0.332077	0.312284						0.685353	0.797471	0.656181	0.460718
0.266955	0.443467	0.198405	0.21227	0.305815	0.692564	0.517257	0.21776						0.398409	0.657817	0.786502	0.788255
0.234441	0.835265	0.290723	0.357575	0.271533	0.389993	0.362151	0.673299						0.892896	0.989078	0.30587	0.40461
0.110568	0.137835	0.318778	0.549077	0.326969	0.69947	0.817145	0.864827						0.345372	0.585759	0.805184	0.784318
0.569842	0.433713	0.195976	0.267024	0.326416	0.660903	0.777875	0.771339						0.686427	0.708433	0.86754	0.596345
0.625114	0.565406	0.572864	0.737297	0.549288	0.461165	0.349367	0.215986						0.654031	0.0782126	0.847397	0.544633
0.434336	0.381053	0.170873	0.734479	0.517122	0.934042	0.58668	0.827445						0.282581	0.583725	0.764984	0.547332
0.255938	0.573002	0.28243	0.184108	0.494667	0.517357	0.423006	0.681						0.489663	0.140772	0.734251	0.485809
0.458776	0.286072	0.451537	0.249299	0.279461	0.514962	0.711989	0.449935						0.734711	0.588136	0.805381	0.520434
0.52616	0.528577	0.382893	0.575058	0.109215	0.697404	0.251519	0.821846						0.214899	0.653952	0.411984	0.524965
0.0497335	0.0774285	0.318255	0.704155	0.611315	0.433493	0.307496	0.713447						0.658176	0.137866	0.791897	0.921091
0.319165	0.756496	0.305396	0.615148	0.176783	0.154274	0.589996	0.967747						0.302434	0.410104	0.826553	0.541693
0.553408	0.529749	0.639487	0.517592	0.666224	0.788989	0.358673	0.774808						0.280666	0.576472	0.592912	0.54874
0.370913	0.336103	0.321283	0.49276	0.657284	0.735901	0.665044	0.871713						0.439153	0.292007	0.793828	0.824756
0.217533	0.692147	0.272623	0.550838	0.475124	0.554529	0.564335	0.585776						0.319059	0.158286	0.844658	0.925691
0.398496	0.444736	0.142637	0.806355	0.753876	0.704971	0.489598	0.878724						0.295397	0.832157	0.692593	0.279247
0.260482	0.0551989	0.333539	0.230936	0.303971	0.365758	0.389767	0.61483						0.475034	0.654668	0.158	0.315057
0.538399	0.0722958	0.179725	0.289662	0.441967	0.697313	0.461191	0.421201						0.749953	0.371313	0.233499	0.461298
0.484593	0.2823	0.547908	0.496792	0.350476	0.218018	0.537516	0.532873						0.534654	0.664165	0.612696	0.314545
0.403249	0.552956	0.626937	0.720626	0.315941	0.75818	0.381082	0.39126						0.0921992	0.368902	0.283841	0.448939
0.437567	0.837782	0.197513	0.277091	0.222912	0.634407	0.473585	0.528235						0.281556	0.512803	0.309079	0.351233
0.479066	0.851923	0.436019	0.277687	0.417259	0.196709	0.508937	0.973491						0.554577	0.407297	0.860448	0.631113
0.571176	0.663842	0.193134	0.12024	0.343647	0.680636	0.642164	0.863524						0.524291	0.349502	0.261603	0.628694
0.278023	0.682012	0.413872	0.637392	0.191233	0.459607	0.819087	0.769066						0.604497	0.749183	0.820148	0.99115
0.736832	0.573518	0.674642	0.505568	0.230424	0.163749	0.669803	0.0846439						0.357123	0.920486	0.870713	0.651448
0.468021	0.534218	0.608721	0.554668	0.391057	0.857644	0.529371	0.607385						0.544009	0.126481	0.61966	0.988385
0.353547	0.448282	0.0554962	0.0887691	0.743021	0.585524	0.507435	0.906978						0.804588	0.800865	0.6679	0.400917
0.235388	0.292023	0.573149	0.541791	0.293822	0.924521	0.667297	0.793155						0.470742	0.153367	0.769595	0.818992
0.0846528	0.556743	0.157685	0.458253	0.411865	0.680957	0.605911	0.966454						0.705841	0.974984	0.274167	0.526155
0.554159	0.793143	0.429149	0.379557	0.469164	0.640282	0.541004	0.741135						0.549759	0.432614	0.672149	0.527345
0.265539	0.34713	0.427882	0.467157	0.575642	0.1219	0.779756	0.346971						0.175368	0.622068	0.486242	0.958765
0.634225	0.661908	0.372589	0.216467	0.514882	0.751575	0.622892	0.791226						0.345706	0.854047	0.057975	0.108148
0.555494	0.839928	0.628233	0.507423	0.659371	0.386369	0.105692	0.728817						0.369267	0.251999	0.473586	0.576948
0.174413	0.57606	0.433953	0.436685	0.420149	0.316714	0.62709	0.352582						0.847377	0.527855	0.556526	0.69874
0.391295	0.645819	0.388366	0.122329	0.332649	0.472052	0.64269	0.699487						0.830083	0.399098	0.331419	0.453989
0.538189	0.347112	0.138243	0.654206	0.285468	0.812745	0.479129	0.320202						0.357241	0.636647	0.630665	0.608986
0.159622	0.315895	0.25262	0.773551	0.752049	0.631249	0.405873	0.872348						0.749598	0.223151	0.515129	0.173031
0.811931	0.598815	0.320905	0.794742	0.532785	0.515258	0.694585	0.555227						0.805719	0.461577	0.350879	0.595861
0.108407	0.208917	0.416068	0.911252	0.616084	0.43623	0.703673	0.641394						0.539959	0.436261	0.819206	0.908436
0.20998	0.375689	0.375222	0.155069	0.26675	0.709956	0.36913	0.207188						0.816762	0.742985	0.658723	0.715764
0.353209	0.240021	0.496709	0.638134	0.550339	0.572389	0.232752	0.385619						0.713392	0.16845	0.240109	0.303942
0.773415	0.425731	0.495651	0.417295	0.765704	0.303437	0.435444	0.66195						0.810061	0.554734	0.350889	0.480294
0.3835	0.579945	0.600822	0.602119	0.478278	0.554429	0.728963	0.64649						0.550314	0.838241	0.47213	0.76634
0.466973	0.466409	0.110294	0.181275	0.4009	0.591326	0.412521	0.48273						0.609212	0.354788	0.258202	0.334369
0.350598	0.242	0.160228	0.697985	0.637591	0.465243	0.434977	0.250431						0.5779	0.146843	0.466457	0.756955
0.567142	0.767792	0.403574	0.393941	0.166571	0.81163	0.469776	0.739117						0.430412	0.398981	0.645722	0.357334
0.532426	0.739105	0.392133	0.476278	0.531885	0.57425	0.633723	0.691644						0.666419	0.776073	0.725087	0.462076
0.607943	0.242167	0.30176	0.350548	0.366919	0.56967	0.741508	0.694163						0.0751731	0.645022	0.618803	0.152342
0.572713	0.894319	0.746939	0.275351	0.578028	0.991338	0.416485	0.284661						0.49371	0.403264	0.766351	0.853669
0.154034	0.531367	0.505762	0.722191	0.240905	0.71868	0.517555	0.358835						0.023314	0.200023	0.423402	0.166109
0.427045	0.852826	0.657531	0.659514	0.327087	0.442337	0.68268	0.78622						0.348089	0.254009	0.777636	0.704018
0.316516	0.783668	0.464975	0.860057	0.659009	0.204308	0.509743	0.193433						0.852787	0.776344	0.520781	0.623836
0.56971	0.844425	0.105097	0.126013	0.71694	0.483596	0.592425	0.355326						0.541846	0.446692	0.422057	0.434213
0.265949	0.69691	0.516426	0.793162	0.547286	0.21292	0.42372	0.72973						0.468319	0.405552	0.236106	0.283438
0.283915	0.633915	0.659299	0.542123	0.424204	0.110309	0.725627	0.72802						0.604755	0.389965	0.288344	0.113127
0.462339	0.413603	0.420078	0.295445	0.440518	0.41133	0.544426	0.422997						0.309045	0.659601	0.311465	0.29316
0.298881	0.80703	0.514751	0.381133	0.296409	0.374259	0.0526415	0.807855						0.941289	0.951898	0.210561	0.699859
0.165921	0.50447	0.483314	0.788902	0.632652	0.488788	0.242535	0.716363						0.61228	0.664736	0.17229	0.369248
0.620894	0.555821	0.0464246	0.213339	0.437081	0.36777	0.64439	0.868832						0.234836	0.282247	0.677074	0.740329
0.244083	0.609671	0.188602	0.233333	0.368744	0.0748916	0.500642	0.860334						0.169528	0.471647	0.520716	0.153284
0.676155	0.797536	0.543503	0.899951	0.841304	0.600542	0.800976	0.9704						0.843345	0.704636	0.103423	0.673298
0.0294899	0.564728	0.608627	0.72631	0.289839	0.664914	0.67955	0.474371						0.721647	0.47723	0.223739	0.708254
0.233036	0.0838719	0.201426	0.176724	0.530075	0.744102	0.228597	0.568468						0.828291	0.549783	0.245541	0.404429
0.547172	0.262445	0.440636	0.941557	0.795984	0.841896	0.654297	0.532884						0.670312	0.689887	0.450376	0.633444
0.411557	0.879849	0.655883	0.59257	0.493091	0.734698	0.6123	0.710768						0.827601	0.493255	0.787227	0.45961
0.696735	0.515515	0.513919	0.439421	0.16246	0.375136	0.0909989	0.211294						0.687835	0.477604	0.425164	0.25253
0.261188	0.722292	0.257801	0.852192	0.572741	0.289299	0.20603	0.798639						0.693342	0.517111	0.423643	0.917892
0.654677	0.981988	0.229036	0.15497	0.643774	0.176103	0.385996	0.589341						0.673818	0.962585	0.366918	0.145985
0.14596	0.55814	0.251905	0.561945	0.534742	0.243265	0.603192	0.852189						0.165583	0.843343	0.610491	0.496523
0.694902	0.146584	0.507928	0.451283	0.258436	0.410001	0.545795	0.571138						0.891421	0.919541	0.588086	0.549643
0.27222	0.433505	0.11788	0.117694	0.521535	0.521423	0.331705	0.261311						0.629161	0.241855	0.834391	0.296541
0.441872	0.634446	0.629545	0.540824	0.173268	0.362023	0.413468	0.542323						0.388571	0.84906	0.943086	0.540104
0.271701	0.459114	0.137878	0.775938	0.477141	0.468546	0.47579	0.936187						0.417084	0.799781	0.636594	0.322424
0.530907	0.570842	0.633799	0.418027	0.4408	0.66365	0.265728	0.39033						0.787933	0.623254	0.699302	0.177841
0.386693	0.0768871	0.15094	0.177075	0.390433	0.827812	0.29387	0.4787						0.482056	0.42159	0.0978171	0.685538
0.716738	0.669921	0.496827	0.631663	0.705926	0.780892	0.0140586	0.609773						0.326218	0.592301	0.746704	0.721975
0.111092	0.646667	0.180353	0.719094	0.537337	0.978109	0.444631	0.732492						0.214178	0.011111	0.784461	0.8953
0.132204	0.397682	0.559713	0.897415	0.390885	0.56864	0.278446	0.618053						0.144474	0.348996	0.152178	0.382748
0.227189	0.0327404	0.597213	0.872223	0.840476	0.745695	0.39124	0.725401						0.286486	0.877782	0.515099	0.512819
0.469372	0.620428	0.290368	0.309008	0.40083	0.567474	0.386403	0.168798						0.514642	0.346662	0.324601	0.848014
0.601101	0.557042	0.682915	0.910775	0.193044	0.340367	0.403269	0.276411						0.51178	0.459768	0.722044	0.58326
0.189527	0.671265	0.393878	0.322774	0.662361	0.579315	0.555571	0.275277						0.69493	0.203519	0.478135	0.965605
0.539031	0.468108	0.256374	0.0743079	0.459196	0.642527	0.60192	0.946391						0.476143	0.352923	0.75255	0.64671
0.446087	0.301464	0.539022	0.688108	0.646135	0.538141	0.292437	0.672359						0.148602	0.178316	0.525356	0.660453
0.392523	0.467448	0.336988	0.656382	0.484755	0.469963	0.683604	0.755473						0.213909	0.491896	0.361306	0.663374
0.265827	0.349379	0.565225	0.755646	0.565194	0.965592	0.288386	0.507717						0.622993	0.451866	0.997473	0.997853
0.348137	0.468918	0.384264	0.329273	0.492045	0.525897	0.551653	0.605827						0.121289	0.839563	0.995183	0.995983
0.383909	0.0328229	0.278818	0.80966	0.139595	0.489119	0.701051	0.778358						0.489541	0.881192	0.312053	0.548722
0.213208	0.689943	0.081427	0.644818	0.722529	0.300841	0.424674	0.770297						0.442341	0.814186	0.503096	0.762019
0.414221	0.22789	0.634192	0.632262	0.393405	0.230724	0.367827	0.65395						0.412573	0.873145	0.254837	0.559998
0.643463	0.681841	0.505358	0.222788	0.119494	0.245989	0.448313	0.00917059						0.608591	0.51356	0.284732	0.444189
0.255989	0.566387	0.307537	0.795091	0.212963	0.44921	0.250061	0.903146						0.786943	0.235154	0.332927	0.188695
0.0960099	0.841127	0.657695	0.523049	0.420707	0.489527	0.340918	0.310881						0.514576	0.94828	0.879571	0.971878
0.0912033	0.228381	0.362661	0.156569	0.349548	0.413235	0.211258	0.744296						0.388164	0.500563	0.742989	0.240847
0.582615	0.618044	0.203709	0.81836	0.13148	0.885902	0.451524	0.935196						0.351315	0.257124	0.425686	0.447093
0.440012	0.829168	0.64844	0.297526	0.177419	0.273848	0.4449	0.432932						0.436304	0.546137	0.439653	0.308828
0.325612	0.109607	0.264903	0.685285	0.132271	0.62968	0.794159	0.281156						0.377013	0.563928	0.161641	0.360703
0.470997	0.765593	0.51553	0.298863	0.239493	0.580756	0.786507	0.928599						0.610895	0.760657	0.528012	0.598761
0.455791	0.875496	0.200987	0.180373	0.479626	0.836135	0.51848	0.853106						0.106162	0.308011	0.374373	0.390488
0.636773	0.244308	0.0733155	0.848752	0.254272	0.440936	0.428358	0.403221						0.468688	0.908765	0.523764	0.829274
0.54091	0.708777	0.259364	0.295883	0.0905704	0.263125	0.598881	0.0456158						0.648765	0.868953	0.754899	0.772977
0.435333	0.838384	0.649322	0.416272	0.419508	0.223169	0.575165	0.615202						0.317093	0.390661	0.731744	0.469256
0.489775	0.836428	0.33789	0.421827	0.568167	0.725933	0.475143	0.28426						0.453302	0.580532	0.546063	0.806025
0.790136	0.655744	0.29462	0.791418	0.465538	0.329671	0.623246	0.887304						0.466139	0.397111	0.692907	0.990185
0.531291	0.786083	0.473707	0.794299	0.305468	0.319496	0.467186	0.592738						0.764594	0.355801	0.684525	0.411652
0.43075	0.522608	0.329849	0.643347	0.205464	0.336005	0.229953	0.3627						0.318062	0.500074	0.338261	0.334006
0.183914	0.721484	0.494074	0.719638	0.476299	0.792567	0.733889	0.526642						0.505273	0.226626	0.742561	0.726993
0.0461462	0.762638	0.402043	0.30396	0.735258	0.404822	0.165259	0.379817						0.814417	0.530566	0.548689	0.563904
0.139288	0.742616	0.328089	0.42716	0.781897	0.52465	0.125353	0.556194						0.383889	0.335298	0.364715	0.433466
0.192949	0.73602	0.225745	0.4093	0.102598	0.752216	0.286949	0.75868						0.150831	0.429408	0.388743	0.364074
0.67417	0.260506	0.323201	0.72329	0.160544	0.631486	0.55605	0.193738						0.434935	0.207963	0.288655	0.363136
0.633975	0.105268	0.37864	0.233528	0.348801	0.37679	0.485557	0.261599						0.445098	0.808854	0.433859	0.501031
0.334867	0.0860994	0.131865	0.666078	0.540584	0.856665	0.258244	0.449226						0.237904	0.760396	0.363759	0.238534
0.496369	0.127337	0.362356	0.933781	0.109012	0.877583	0.533345	0.188895						0.174287	0.735145	0.26761	0.894073
0.386704	0.837424	0.325359	0.102649	0.531869	0.93895	0.536145	0.49413						0.197195	0.491842	0.468303	0.526298
0.222951	0.497924	0.444346	0.556816	0.555344	0.52647	0.504494	0.840803						0.159602	0.68214	0.423037	0.496351
0.266726	0.763008	0.191253	0.588759	0.408604	0.6973	0.391695	0.366538						0.419607	0.370924	0.512146	0.896326
0.097809	0.597051	0.419219	0.294245	0.473787	0.896359	0.263974	0.314423						0.278809	0.440024	0.248483	0.615381
0.577878	0.718677	0.402003	0.759426	0.509989	0.712389	0.135183	0.281429						0.480044	0.228572	0.229438	0.417493
0.266333	0.588706	0.574924	0.419739	0.366178	0.0608574	0.505757	0.43566						0.499118	0.637111	0.39678	0.582946
0.511078	0.650657	0.108366	0.311316	0.204384	0.359282	0.379036	0.83479						0.307074	0.577454	0.515286	0.561483
0.531287	0.524192	0.568953	0.479334	0.0282784	0.117209	0.636171	0.514447						0.295255	0.354943	0.450614	0.739146
0.369633	0.263158	0.682494	0.964857	0.145943	0.576895	0.675697	0.179011						0.0546321	0.163998	0.397169	0.487631
0.469012	0.56712	0.808885	0.757063	0.615373	0.469362	0.314615	0.29157						0.424508	0.63331	0.359639	0.38788
0.210893	0.420632	0.53416	0.125194	0.431638	0.203427	0.327833	0.547534						0.196609	0.637072	0.724201	0.285237
0.236229	0.582485	0.215492	0.454723	0.139365	0.914852	0.443859	0.759409						0.396043	0.681071	0.669748	0.176729
0.418527	0.242337	0.631404	0.784046	0.0502911	0.475133	0.20879	0.661338						0.594503	0.744017	0.24991	0.172007
0.424184	0.163003	0.466053	0.938071	0.403148	0.467919	0.568134	0.377734						0.453339	0.466079	0.412528	0.405081
0.640435	0.113335	0.33796	0.419298	0.439673	0.589328	0.34199	0.306816						0.601426	0.492883	0.232578	0.788917
0.412288	0.227559	0.513866	0.108819	0.43473	0.489748	0.567968	0.723959						0.677719	0.594481	0.494801	0.417512
0.274428	0.2792	0.355604	0.323715	0.397197	0.363325	0.394974	0.276677						0.623872	0.87133	0.0554161	0.698259
0.308319	0.784543	0.591515	0.518923	0.537891	0.825979	0.455583	0.927707						0.267375	0.738852	0.820624	0.989056
0.264722	0.424738	0.185221	0.815718	0.354489	0.5382	0.319123	0.433835						0.477895	0.661033	0.189662	0.604262
0.369276	0.6124	0.35317	0.946773	0.498446	0.895252	0.48169	0.557399						0.528928	0.752567	0.55549	0.388333
0.237422	0.603406	0.183926	0.464004	0.0561582	0.677312	0.59583	0.414823						0.16578	0.802235	0.157502	0.868878
0.0889353	0.640719	0.598165	0.62334	0.311228	0.945073	0.62582	0.916235						0.365146	0.623755	0.81284	0.496581
0.336326	0.655071	0.513121	0.508105	0.633922	0.352504	0.639264	0.234805						0.624246	0.364946	0.84486	0.265074
0.306207	0.143404	0.538749	0.342253	0.410993	0.605716	0.262029	0.577169						0.339613	0.650981	0.87422	0.376692
0.55147	0.18338	0.884931	0.911583	0.517004	0.486684	0.535809	0.693822						0.218045	0.493111	0.163123	0.722007
0.0383967	0.638069	0.610363	0.477378	0.573334	0.582162	0.31787	0.8537						0.7695	0.447132	0.880646	0.512614
0.651277	0.034746	0.290327	0.645252	0.603446	0.300214	0.48198	0.576095						0.620259	0.247882	0.354901	0.605083
0.521508	0.769355	0.203233	0.318719	0.300908	0.572701	0.459178	0.196167						0.107145	0.352302	0.797626	0.924757
0.17095	0.273227	0.377924	0.388064	0.272685	0.700946	0.446314	0.610881						0.274329	0.719493	0.121226	0.859622
0.558249	0.990501	0.465748	0.32701	0.512637	0.414284	0.677591	0.681033						0.601273	0.519348	0.175144	0.63856
0.215872	0.684764	0.291851	0.48478	0.262233	0.835713	0.165624	0.505889						0.589958	0.105722	0.376277	0.426552
0.234076	0.0848022	0.3767	0.917711	0.713097	0.899503	0.313699	0.415932						0.268236	0.834574	0.723996	0.365554
0.146037	0.627768	0.375898	0.54811	0.469551	0.743556	0.511905	0.627203						0.86649	0.753977	0.381056	0.929223
0.480787	0.0954804	0.240483	0.365295	0.119275	0.376232	0.615922	0.32221						0.568632	0.150158	0.836444	0.598093
0.645904	0.143418	0.100745	0.795456	0.233741	0.321059	0.570354	0.201796						0.592383	0.42552	0.293974	0.317758
0.136981	0.156812	0.373776	0.514949	0.0217404	0.0577362	0.455276	0.447243						0.37996	0.746408	0.461238	0.198556
0.470261	0.798555	0.60241	0.731352	0.326246	0.0935043	0.501109	0.476721						0.742216	0.425886	0.213124	0.812966
0.446073	0.477167	0.366984	0.274267	0.555748	0.331663	0.499716	0.350455						0.579354	0.847559	0.778955	0.531824
0.354419	0.106582	0.448251	0.290781	0.482858	0.198518	0.449766	0.402922						0.398129	0.408417	0.216287	0.687853
0.689934	0.748457	0.289376	0.033018	0.315633	0.418614	0.482172	0.917677						0.633385	0.917106	0.25114	0.811658
0.720779	0.379879	0.690149	0.794634	0.0650479	0.844172	0.24477	0.216552						0.300423	0.457623	0.425846	0.169441
0.399094	0.925952	0.485563	0.777249	0.160411	0.193708	0.0719865	0.136064						0.212357	0.616071	0.534299	0.365526
0.173511	0.664402	0.156569	0.437161	0.599488	0.245633	0.348737	0.361377						0.164425	0.284361	0.802561	0.50286
0.237698	0.205784	0.381106	0.549244	0.625281	0.620528	0.187461	0.70905						0.208276	0.420107	0.807871	0.775962
0.775431	0.84934	0.688487	0.602052	0.30388	0.284758	0.381249	0.471035						0.284392	0.964158	0.940475	0.554332
0.232431	0.267382	0.62248	0.829616	0.537292	0.939383	0.325167	0.401995						0.596431	0.345961	0.495599	0.764879
0.222755	0.452629	0.478071	0.685105	0.350677	0.627723	0.399105	0.508122						0.298226	0.523053	0.52101	0.848367
0.284087	0.717162	0.12365	0.167369	0.284495	0.196241	0.253522	0.142028						0.539762	0.84412	0.654889	0.304311
0.416399	0.653265	0.419502	0.832544	0.414651	0.590863	0.422345	0.76073						0.201655	0.190447	0.860495	0.768594
0.268931	0.77078	0.830872	0.883315	0.528038	0.556473	0.299933	0.880085						0.220439	0.0822667	0.663423	0.783295
0.719557	0.868406	0.320505	0.0865141	0.699774	0.62394	0.656929	0.562674						0.128284	0.578746	0.471452	0.661312
0.163712	0.602575	0.215786	0.579686	0.665521	0.566432	0.30259	0.569006						0.521626	0.683013	0.83956	0.742913
0.373344	0.435546	0.165347	0.314802	0.768677	0.806056	0.172707	0.320442						0.359938	0.967822	0.507494	0.792343
0.663108	0.528538	0.242673	0.107549	0.427202	0.767755	0.1856	0.754208						0.393498	0.657943	0.325594	0.655519
0.178109	0.394741	0.26265	0.307787	0.263073	0.63079	0.314377	0.487609						0.730971	0.532186	0.730307	0.647747
0.328713	0.489039	0.65259	0.465491	0.208357	0.316584	0.134657	0.446081						0.677547	0.887828	0.509805	0.647947
0.431347	0.55121	0.111077	0.386627	0.294458	0.692214	0.348593	0.821305						0.787763	0.724946	0.495095	0.828245
0.59387	0.516228	0.109356	0.361063	0.537948	0.946392	0.298733	0.897763						0.12653	0.38903	0.635875	0.449497
0.36218	0.842008	0.404824	0.760056	0.479698	0.726032	0.0230212	0.351601						0.432884	0.78765	0.488173	0.931005
0.305791	0.601308	0.436587	0.707432	0.693168	0.406246	0.52796	0.962601						0.222013	0.2945	0.470429	0.365622
0.51398	0.578885	0.466928	0.568725	0.756968	0.557655	0.448512	0.753041						0.573141	0.457747	0.367768	0.0967901
0.38523	0.881904	0.12561	0.65023	0.249773	0.185128	0.269661	0.246067						0.332088	0.731546	0.228147	0.383982
0.231422	0.971982	0.27051	0.140491	0.35156	0.752804	0.596063	0.357149						0.554036	0.340459	0.24675	0.477886
0.264371	0.782808	0.255715	0.369597	0.314914	0.483799	0.505788	0.837145						0.163584	0.642397	0.443432	0.317317
0.564473	0.471243	0.166529	0.375563	0.589341	0.692094	0.158329	0.768663						0.378864	0.126934	0.549363	0.485811
0.704581	0.796197	0.643322	0.970714	0.386095	0.647475	0.359709	0.223495						0.788959	0.574033	0.217037	0.734511
0.404401	0.603878	0.222903	0.787533	0.841994	0.704195	0.352453	0.776317						0.841553	0.937524	0.540832	0.144327
0.236483	0.554086	0.386653	0.881317	0.558123	0.986455	0.733211	0.170684						0.801699	0.449116	0.422374	0.598893
0.538936	0.131842	0.119577	0.58406	0.447872	0.473097	0.192666	0.533966						0.0594669	0.702924	0.506286	0.468626
0.757599	0.494528	0.550557	0.078437	0.434806	0.307261	0.45721	0.735016						0.773503	0.810551	0.558419	0.424741
0.363651	0.5987	0.278807	0.679287	0.39276	0.316459	0.631057	0.0518848						0.370119	0.63438	0.557748	0.588883
0.477379	0.292744	0.381868	0.9396	0.210207	0.719181	0.284819	0.484718						0.750726	0.462314	0.864196	0.628689
0.369363	0.35515	0.436071	0.227237	0.470339	0.550006	0.418816	0.651057						0.48564	0.344244	0.0234538	0.154008
0.58124	0.169796	0.138285	0.343862	0.686512	0.460632	0.177646	0.626427						0.293468	0.600039	0.131253	0.711692
0.597647	0.582276	0.362123	0.268437	0.152403	0.187979	0.173637	0.309201						0.576927	0.244144	0.0783569	0.105094
0.514937	0.433261	0.461145	0.364308	0.691016	0.686139	0.530278	0.732714						0.295269	0.413531	0.378934	0.399537
0.413577	0.688956	0.596425	0.488124	0.523849	0.846875	0.697773	0.713269						0.667822	0.621381	0.422433	0.48364
0.407313	0.310641	0.430282	0.301796	0.151442	0.751968	0.640035	0.53833						0.667954	0.375337	0.112408	0.082849
0.790104	0.802015	0.325324	0.561898	0.758206	0.766224	0.645012	0.434964						0.3239	0.620019	0.645957	0.366011
0.330654	0.898576	0.480455	0.241003	0.153327	0.445314	0.566161	0.437108						0.581461	0.987182	0.571457	0.668936
0.3059	0.67344	0.0799575	0.357804	0.376546	0.785502	0.59689	0.273998						0.342086	0.692712	0.213842	0.539685
0.278827	0.593273	0.36776	0.131686	0.608217	0.713436	0.710993	0.557269						0.544092	0.717638	0.482787	0.378316
0.465392	0.364263	0.550412	0.390958	0.485487	0.180187	0.356579	0.756148						0.162176	0.347126	0.146049	0.784533
0.2875	0.477454	0.317874	0.275341	0.11847	0.143843	0.417634	0.972818						0.497547	0.22559	0.580334	0.312012
0.374627	0.350773	0.435685	0.791567	0.0854998	0.539649	0.919532	0.514233						0.570591	0.342898	0.513017	0.753941
0.225878	0.51371	0.499364	0.349077	0.472921	0.203021	0.460322	0.539318						0.477895	0.199482	0.333286	0.37524
0.199152	0.511051	0.0942803	0.775103	0.362661	0.521049	0.634949	0.614372						0.834881	0.503413	0.92082	0.72735
0.242971	0.351987	0.664863	0.824391	0.102647	0.424592	0.327049	0.788746						0.878994	0.617578	0.271769	0.772366
0.400955	0.489997	0.389247	0.492862	0.423117	0.386693	0.182424	0.6992						0.913749	0.928986	0.578068	0.381443
0.147029	0.436307	0.186631	0.446858	0.5034	0.163601	0.389526	0.966336						0.705473	0.908997	0.426724	0.560867
0.526525	0.37655	0.208052	0.675318	0.416737	0.866725	0.379626	0.720129						0.801515	0.17533	0.356404	0.643623
0.308264	0.467204	0.244205	0.582888	0.435504	0.350873	0.348415	0.294658						0.559385	0.579113	0.585286	0.599112
0.14957	0.83428	0.103991	0.6814	0.605411	0.19812	0.640323	0.893147						0.669468	0.374356	0.502057	0.199017
0.0518916	0.612535	0.231744	0.422524	0.383485	0.405675	0.419118	0.676691						0.653356	0.49714	0.263492	0.381615
0.271619	0.735694	0.316737	0.773599	0.499401	0.125551	0.46579	0.751547						0.476783	0.433448	0.563081	0.488945
0.33066	0.617414	0.584402	0.918547	0.473374	0.47461	0.260782	0.53235						0.494253	0.365111	0.330136	0.495595
0.35202	0.215003	0.189008	0.390365	0.481991	0.59865	0.312928	0.581308						0.739037	0.652425	0.52523	0.736292
0.320451	0.570327	0.207978	0.484159	0.44768	0.611652	0.518443	0.922734						0.385281	0.296732	0.144763	0.360728
0.601201	0.382417	0.17371	0.575303	0.408361	0.707607	0.671306	0.507127						0.493215	0.974681	0.452208	0.663065
0.162703	0.162977	0.356832	0.684903	0.575318	0.749241	0.768469	0.30435						0.909663	0.703431	0.200986	0.272808
0.420744	0.0291939	0.257332	0.47474	0.402336	0.329636	0.27538	0.840675						0.68694	0.251615	0.580411	0.194422
0.223774	0.278447	0.202876	0.573335	0.342584	0.758596	0.437449	0.916017						0.499341	0.358174	0.564182	0.968569
0.143747	0.75832	0.229921	0.524846	0.320307	0.256609	0.236447	0.376929						0.463816	0.469093	0.490221	0.793731
0.441229	0.819776	0.213168	0.696266	0.507755	0.729347	0.463744	0.828006						0.841928	0.955421	0.417507	0.433349
0.168613	0.489595	0.0592622	0.836355	0.129876	0.516745	0.322007	0.495902						0.731258	0.602986	0.481754	0.424072
0.30213	0.309911	0.480944	0.913234	0.552391	0.0960112	0.723329	0.597708						0.498595	0.835029	0.298751	0.295961
0.193725	0.633028	0.0557268	0.485723	0.468251	0.443969	0.644208	0.684238						0.232248	0.156896	0.259806	0.609125
0.108573	0.473427	0.495845	0.439718	0.712596	0.193717	0.573972	0.719054						0.463654	0.63487	0.734272	0.963694
0.527152	0.164178	0.569062	0.397077	0.314423	0.452711	0.46836	0.812705						0.71073	0.688816	0.820984	0.722266
0.528481	0.628381	0.232756	0.333699	0.685626	0.825109	0.555414	0.239775						0.132518	0.293977	0.573103	0.512641
0.325179	0.1115	0.290329	0.412791	0.507866	0.427272	0.585746	0.538726						0.896765	0.749594	0.399069	0.938626
0.406532	0.601355	0.228615	0.313894	0.438743	0.28917	0.327236	0.442607						0.589433	0.298089	0.0677957	0.80349
0.23707	0.51803	0.412163	0.798651	0.275526	0.325259	0.634889	0.320254						0.593939	0.710032	0.415083	0.254663
0.197688	0.195011	0.435367	0.417172	0.306367	0.388696	0.534028	0.974149						0.153375	0.580448	0.322468	0.265764
0.671777	0.583745	0.174431	0.665152	0.367517	0.0616509	0.475346	0.910555						0.725749	0.853488	0.51199	0.672659
0.325704	0.448775	0.38617	0.667147	0.190716	0.112404	0.354534	0.318645						0.199525	0.211084	0.292211	0.304209
0.460823	0.0598747	0.260629	0.693556	0.590323	0.899667	0.561906	0.255835						0.142368	0.682783	0.131086	0.143736
0.187479	0.558511	0.0561178	0.0899553	0.0730748	0.725301	0.668077	0.575096						0.176797	0.460195	0.530764	0.402073
0.275811	0.637702	0.460755	0.451914	0.723176	0.907161	0.82402	0.653696						0.63447	0.502163	0.474805	0.569914
0.48928	0.466013	0.362573	0.67654	0.599084	0.517697	0.759292	0.741517						0.302777	0.788578	0.391237	0.62778
0.411185	0.125785	0.44273	0.703587	0.736906	0.866387	0.315883	0.0616079						0.260782	0.406686	0.303207	0.376144
0.594778	0.666418	0.25588	0.522971	0.440047	0.519885	0.456089	0.0535583						0.558591	0.569943	0.447441	0.39405
0.461475	0.304764	0.470468	0.389187	0.36598	0.44162	0.510278	0.656615						0.516818	0.961329	0.565659	0.485299
0.176241	0.219351	0.707428	0.666215	0.486391	0.947631	0.299787	0.363965						0.602368	0.938322	0.731545	0.430113
0.318212	0.665998	0.296225	0.337995	0.652569	0.416234	0.156095	0.304013						0.253754	0.226036	0.317437	0.688362
0.489357	0.760019	0.460965	0.772538	0.400292	0.529366	0.198879	0.382212						0.333954	0.371711	0.130744	0.683523
0.482637	0.852753	0.32284	0.457813	0.121649	0.761934	0.059955	0.223356						0.698142	0.806305	0.521745	0.845839
0.405615	0.149455	0.0221447	0.119485	0.506735	0.600136	0.183066	0.0715902						0.121701	0.279024	0.435968	0.821321
0.310603	0.664683	0.649155	0.843975	0.702545	0.151794	0.353667	0.317324						0.427215	0.605028	0.460135	0.666254
0.74633	0.198094	0.507832	0.795296	0.577689	0.58705	0.121957	0.222778						0.456197	0.76602	0.163785	0.695886
0.409476	0.382395	0.396057	0.944309	0.469355	0.413067	0.463356	0.675995						0.505238	0.317838	0.773205	0.747048
0.20276	0.298193	0.161189	0.353822	0.174569	0.808257	0.321746	0.574417						0.143704	0.306091	0.556691	0.541886
0.456199	0.634442	0.618229	0.609541	0.386232	0.805896	0.183613	0.460815						0.486419	0.387108	0.841729	0.605855
0.368298	0.903335	0.26372	0.351964	0.533398	0.483277	0.569031	0.550503						0.513867	0.93436	0.817403	0.756772
0.384343	0.593681	0.432834	0.333702	0.518609	0.392521	0.514731	0.175635						0.474346	0.435466	0.294219	0.778864
0.242496	0.388821	0.464031	0.669599	0.263718	0.703431	0.743225	0.785324						0.541909	0.579644	0.172587	0.6652
0.387772	0.649593	0.907182	0.758468	0.656223	0.483209	0.369456	0.696236						0.704952	0.236166	0.414862	0.871838
0.272969	0.677246	0.278927	0.621975	0.692383	0.526707	0.295499	0.436871						0.825447	0.760096	0.61874	0.690338
0.29836	0.625127	0.492196	0.450654	0.419241	0.80617	0.284062	0.619308						0.298826	0.814257	0.25229	0.613384
0.470473	0.201816	0.695913	0.530311	0.55503	0.712232	0.056313	0.834197						0.773854	0.674601	0.191645	0.461402
0.351582	0.337706	0.557741	0.478963	0.359152	0.646901	0.336167	0.959395						0.881686	0.460535	0.257413	0.449378
0.366078	0.211117	0.230974	0.13466	0.324187	0.368648	0.438529	0.526888						0.579647	0.217889	0.321267	0.171164
0.309153	0.568545	0.15073	0.89456	0.364826	0.238777	0.601445	0.876446						0.546816	0.935146	0.662805	0.31479
0.170656	0.696765	0.191648	0.367039	0.398403	0.642549	0.868703	0.952784						0.862608	0.749103	0.094132	0.738281
0.368998	0.350518	0.200768	0.284728	0.493432	0.94948	0.466772	0.974757						0.577989	0.386224	0.215783	0.287594
0.312073	0.137857	0.415908	0.300133	0.285265	0.405658	0.247329	0.334941						0.686704	0.718557	0.0801413	0.553524
0.0458102	0.0136489	0.0811296	0.705269	0.878239	0.671549	0.375406	0.840011						0.658448	0.583435	0.298705	0.475948
0.0408174	0.430402	0.186677	0.709134	0.370439	0.650783	0.786349	0.521608						0.706885	0.558812	0.512718	0.572202
0.430757	0.230649	0.425191	0.830535	0.371346	0.223633	0.189028	0.818741						0.403965	0.510595	0.279827	0.662287
0.170774	0.469352	0.329825	0.364766	0.367888	0.739218	0.312417	0.049196						0.190999	0.795363	0.243094	0.233679
0.530302	0.53883	0.497074	0.477029	0.470439	0.364938	0.278498	0.617063						0.316034	0.667609	0.0741295	0.637946
0.450957	0.195407	0.51246	0.880408	0.331705	0.591836	0.459439	0.340662						0.728192	0.773652	0.224607	0.55491
0.358642	0.324259	0.294252	0.25794	0.430373	0.731158	0.528626	0.447624						0.534169	0.691136	0.150188	0.654629
0.506338	0.469901	0.553607	0.476479	0.729572	0.259993	0.114708	0.616565						0.526394	0.219344	0.115106	0.659011
0.343	0.207028	0.272834	0.530122	0.50135	0.709222	0.695245	0.551676						0.394832	0.606262	0.467054	0.501155
0.312529	0.886129	0.169386	0.464749	0.151597	0.423456	0.435679	0.782397						0.53483	0.181147	0.636072	0.711958
0.524546	0.500125	0.531929	0.188579	0.69154	0.830587	0.727865	0.857178						0.582638	0.423008	0.383451	0.601875
0.174477	0.459849	0.538233	0.6059	0.382427	0.534643	0.660458	0.967413						0.439399	0.76824	0.590616	0.579354
0.417464	0.701635	0.613569	0.104651	0.457606	0.44347	0.291207	0.893148						0.456246	0.765645	0.431926	0.422717
0.607404	0.741057	0.515704	0.946822	0.700251	0.741667	0.315081	0.314181						0.165034	0.384346	0.671397	0.90543
0.584955	0.971142	0.646173	0.130075	0.203286	0.379046	0.474752	0.733763						0.622617	0.353019	0.739949	0.748528
0.569107	0.555959	0.392577	0.67807	0.356992	0.589926	0.0800816	0.270039						0.277389	0.137627	0.34316	0.72811
0.540988	0.246473	0.662323	0.591299	0.0769048	0.462777	0.415849	0.750277						0.11009	0.1032	0.214904	0.211528
0.726001	0.768647	0.223182	0.877741	0.636362	0.40949	0.561039	0.411296						0.616336	0.392826	0.487893	0.220105
0.29241	0.623676	0.290316	0.69563	0.591464	0.706184	0.182454	0.103553						0.688109	0.718745	0.161614	0.737615
0.368493	0.78738	0.338708	0.460191	0.60253	0.818345	0.446487	0.496899						0.380745	0.471096	0.626462	0.278604
0.690723	0.261398	0.712425	0.462489	0.203304	0.576886	0.187052	0.237345						0.542575	0.943104	0.227763	0.686697
0.522609	0.748399	0.111136	0.6652	0.307438	0.8392	0.520338	0.483084						0.684365	0.987855	0.780201	0.632923
		0.453295	0.751286	0.213274	0.209136	0.249156	0.949226						0.0654995	0.0696705	0.13882	0.457829
		0.475739	0.319056	0.52657	0.334739	0.823226	0.623559						0.646111	0.309593	0.905557	0.832825
		0.17403	0.581893	0.463024	0.502601	0.600161	0.691333						0.0946164	0.159806	0.363328	0.1518
		0.560213	0.35924	0.392791	0.822297	0.426655	0.583008						0.593907	0.843323	0.12983	0.766451
		0.410586	0.297832	0.598291	0.920168	0.570709	0.534904						0.0952003	0.814489	0.51135	0.781145
		0.551419	0.325979	0.27961	0.686315	0.70952	0.90671						0.480257	0.592877	0.50461	0.513933
		0.554589	0.645344	0.350199	0.694506	0.147923	0.773063						0.56347	0.719942	0.816859	0.862307
		0.820332	0.83597	0.240557	0.595829	0.700378	0.673421						0.224427	0.425394	0.545228	0.858429
		0.331238	0.819355	0.521855	0.529343	0.361872	0.416204						0.837315	0.819923	0.824642	0.442833
		0.202594	0.188685	0.643088	0.397431	0.494687	0.920336						0.787705	0.736253	0.334054	0.519552
		0.435113	0.34111	0.127914	0.612015	0.619463	0.711748						0.346476	0.430627	0.574691	0.184464
		0.363294	0.670944	0.169667	0.444689	0.694889	0.38173						0.319629	0.370976	0.594329	0.810012
		0.316284	0.4565	0.557683	0.348349	0.314525	0.745854						0.181512	0.325144	0.697818	0.737748
		0.526605	0.75814	0.672643	0.744438	0.347517	0.957281						0.440059	0.623629	0.457831	0.574352
		0.066492	0.610015	0.413464	0.439004	0.549654	0.859997						0.581873	0.621579	0.612213	0.53266
		0.205107	0.85802	0.670221	0.443614	0.672209	0.776843						0.39038	0.936898	0.338879	0.169996
		0.201256	0.550811	0.517143	0.51459	0.242085	0.659555						0.629711	0.525508	0.977548	0.980493
		0.296247	0.768645	0.199844	0.469356	0.597469	0.496954						0.795448	0.926046	0.446866	0.783889
		0.652701	0.482509	0.674921	0.455724	0.723895	0.549238						0.905185	0.960148	0.286461	0.499696
		0.135957	0.659679	0.310661	0.192272	0.776051	0.420794						0.657757	0.219897	0.756881	0.543069
		0.503171	0.255447	0.648791	0.560854	0.731398	0.917381						0.711953	0.276353	0.214911	0.0778202
		0.439868	0.751883	0.462627	0.944373	0.491351	0.651441						0.719707	0.94532	0.336572	0.61954
		0.390238	0.680741	0.699347	0.441639	0.708204	0.606474						0.679995	0.539648	0.254703	0.466538
		0.273277	0.943109	0.532181	0.896431	0.688304	0.840806						0.779875	0.840674	0.759886	0.783084
		0.367901	0.165105	0.308116	0.501004	0.484121	0.918432						0.208597	0.387456	0.581801	0.622999
		0.234579	0.335395	0.626249	0.718438	0.757465	0.66777						0.834642	0.790048	0.525069	0.0572386
		0.627435	0.588152	0.434948	0.65128	0.693808	0.466011						0.922262	0.821674	0.349216	0.731799
		0.402031	0.632924	0.693958	0.142385	0.566556	0.49011						0.470403	0.30996	0.620678	0.641442
		0.120852	0.34588	0.0832416	0.618955	0.458291	0.834457						0.429889	0.845795	0.754992	0.2818
		0.277611	0.871208	0.284702	0.432058	0.281838	0.893797						0.205597	0.306724	0.724053	0.738477
		0.177164	0.879849	0.465319	0.933912	0.583953	0.890694						0.664486	0.594491	0.495109	0.158929
		0.526177	0.553304	0.389387	0.765958	0.529278	0.222101						0.667546	0.498047	0.739925	0.341999
		0.299462	0.527693	0.477212	0.624844	0.328077	0.731583						0.756134	0.190539	0.758918	0.701998
		0.261746	0.174639	0.466086	0.11737	0.786392	0.951793						0.245405	0.441962	0.543556	0.674075
		0.653822	0.780079	0.582214	0.597354	0.553251	0.31513						0.248198	0.0406653	0.582144	0.541759
		0.491362	0.475593	0.428292	0.4743	0.481756	0.602647						0.627848	0.358421	0.562482	0.832448
		0.489799	0.736661	0.39781	0.945523	0.508634	0.885698						0.618987	0.288124	0.713918	0.328822
		0.242026	0.441037	0.506175	0.917088	0.293729	0.0919586						0.472347	0.283665	0.423851	0.854018
		0.636885	0.195534	0.645227	0.246702	0.292777	0.494895						0.847248	0.563667	0.463878	0.946411
		0.507491	0.570587	0.74932	0.582258	0.421226	0.849358						0.731923	0.889358	0.527966	0.15827
		0.0896981	0.696709	0.760316	0.605846	0.272818	0.29662						0.617911	0.68177	0.617417	0.0710371
		0.526284	0.655884	0.192816	0.863162	0.686753	0.981165						0.615991	0.552393	0.24905	0.814355
		0.251908	0.542191	0.407206	0.659016	0.590389	0.607149						0.172758	0.56544	0.282469	0.44698
		0.690531	0.948872	0.310183	0.622999	0.536333	0.77195						0.540692	0.954402	0.439193	0.224466
		0.51759	0.387602	0.616241	0.976345	0.765252	0.799687						0.928584	0.857279	0.473865	0.840251
		0.0220426	0.908978	0.535529	0.814993	0.622937	0.954574						0.506478	0.5846	0.467023	0.948622
		0.613455	0.551779	0.608686	0.895574	0.415274	0.602895						0.232891	0.454341	0.21079	0.188487
		0.370048	0.726489	0.538363	0.568339	0.812738	0.852518						0.910853	0.757848	0.423504	0.672853
		0.785314	0.743235	0.558736	0.317861	0.524754	0.289285						0.939121	0.725806	0.614848	0.902017
		0.406851	0.198787	0.113107	0.66388	0.613289	0.420737						0.746909	0.503011	0.528609	0.506114
		0.872051	0.880226	0.393813	0.673657	0.131065	0.473674						0.220968	0.265101	0.228034	0.343469
		0.557848	0.275812	0.468724	0.521778	0.503539	0.492262						0.177204	0.381263	0.0805552	0.136516
		0.662579	0.669378	0.260012	0.237806	0.606323	0.707256						0.483983	0.537442	0.109186	0.218893
		0.544122	0.24695	0.379125	0.135189	0.768214	0.748297						0.479824	0.464366	0.547425	0.508957
		0.75362	0.621863	0.68315	0.757602	0.747727	0.546683						0.684514	0.209178	0.601358	0.335133
		0.272526	0.271512	0.272261	0.129168	0.801551	0.501243						0.513725	0.495224	0.762855	0.491626
		0.748389	0.712813	0.579166	0.378396	0.994755	0.999221						0.264759	0.702059	0.486941	0.481001
		0.324094	0.664399	0.435546	0.884997	0.548949	0.30124						0.593344	0.528033	0.257226	0.858751
		0.333227	0.768425	0.554027	0.18566	0.429939	0.839011						0.630357	0.712117	0.522888	0.519971
		0.761293	0.701017	0.745912	0.282301	0.584184	0.710548						0.244067	0.608246	0.135183	0.0981043
		0.362933	0.405632	0.778308	0.462969	0.677698	0.861555						0.26777	0.283781	0.18877	0.664138
		0.56574	0.548435	0.53602	0.597018	0.464079	0.433348						0.066292	0.587755	0.478911	0.0815311
		0.209666	0.199092	0.294899	0.778959	0.657943	0.342617						0.781099	0.998894	0.654543	0.212705
		0.27164	0.460566	0.359164	0.6536	0.364993	0.320594						0.0125042	0.322337	0.696763	0.572562
		0.472325	0.896203	0.276792	0.684656	0.440226	0.407489						0.72715	0.634816	0.338527	0.79465
		0.160462	0.617241	0.638511	0.868436	0.543706	0.540139						0.667979	0.374956	0.139079	0.660542
		0.234051	0.417487	0.350475	0.402619	0.276389	0.940635						0.278552	0.613369	0.117429	0.436451
		0.519141	0.247239	0.464982	0.4262	0.674985	0.204708						0.146124	0.868997	0.43954	0.525968
		0.14103	0.151458	0.411104	0.959252	0.121309	0.742947						0.259271	0.643651	0.599191	0.94065
		0.611929	0.374178	0.558705	0.632567	0.549093	0.943973						0.36223	0.545499	0.575243	0.282346
		0.241657	0.668768	0.298634	0.906879	0.612359	0.538439						0.656094	0.859137	0.391395	0.522119
		0.533623	0.433829	0.266709	0.294679	0.375814	0.398287						0.673658	0.890413	0.318514	0.501942
		0.407768	0.245724	0.0800889	0.402449	0.121599	0.707721						0.120157	0.714714	0.119403	0.37412
		0.426874	0.932045	0.361991	0.700411	0.526051	0.626484						0.123087	0.251841	0.742061	0.675475
		0.603448	0.174918	0.291455	0.79382	0.519652	0.937161						0.892987	0.960784	0.687878	0.409872
		0.531482	0.18785	0.140905	0.562381	0.524266	0.243497						0.688839	0.558524	0.258882	0.620159
		0.640301	0.309576	0.379339	0.756429	0.360813	0.584644						0.511439	0.873784	0.561974	0.550243
		0.00781408	0.643958	0.093441	0.643377	0.599955	0.169592						0.884986	0.87998	0.574576	0.772352
		0.231648	0.480831	0.436681	0.429817	0.436734	0.400354						0.725115	0.27776	0.397309	0.806324
		0.296371	0.700248	0.294944	0.655813	0.448301	0.96452						0.736632	0.304565	0.749161	0.662617
		0.0353734	0.405806	0.16426	0.728671	0.367998	0.692203						0.68909	0.386943	0.413468	0.628506
		0.623339	0.912604	0.391373	0.332715	0.51614	0.2595						0.664255	0.279253	0.7468	0.710554
		0.154156	0.797952	0.529286	0.534781	0.533441	0.906111						0.857089	0.427437	0.278064	0.228592
		0.0985438	0.426441	0.42288	0.712633	0.210785	0.487787						0.84691	0.669426	0.522516	0.738734
		0.231354	0.158475	0.129754	0.444336	0.492965	0.948811						0.609795	0.783454	0.145124	0.699213
		0.32454	0.283126	0.149829	0.148924	0.282309	0.841052						0.312883	0.0416597	0.211924	0.861673
		0.421002	0.0993907	0.311129	0.753012	0.687178	0.897451						0.522443	0.944971	0.459429	0.899653
		0.349053	0.750093	0.548057	0.498575	0.0897015	0.640586						0.509535	0.363487	0.578786	0.67882
		0.663694	0.780131	0.569271	0.956473	0.758354	0.8214						0.347648	0.92226	0.820367	0.709106
		0.455548	0.468314	0.0610438	0.283352	0.141342	0.529785						0.90383	0.954026	0.470989	0.351706
		0.201864	0.299695	0.441028	0.690662	0.228991	0.990607						0.774679	0.862126	0.773208	0.762008
		0.227576	0.732742	0.437978	0.472991	0.197583	0.739666						0.572594	0.31842	0.548072	0.781631
		0.427935	0.290153	0.188796	0.465034	0.44973	0.585253						0.269112	0.0779873	0.827291	0.492932
		0.104263	0.713395	0.705148	0.765712	0.719744	0.42096						0.348413	0.621986	0.808384	0.0889164
		0.612741	0.436678	0.110487	0.711756	0.328669	0.500479						0.631158	0.805845	0.585904	0.644895
		0.496944	0.257354	0.172396	0.668878	0.39954	0.896031						0.414759	0.756537	0.740529	0.0931297
		0.187471	0.370208	0.615707	0.859187	0.568181	0.429249						0.573938	0.338937	0.449879	0.228858
		0.363356	0.645621	0.845046	0.741839	0.309258	0.306627						0.972158	0.977295	0.913509	0.768937
		0.521524	0.625908	0.875047	0.938171	0.233684	0.334405						0.959852	0.99534	0.444251	0.495506
		0.364839	0.854007	0.261032	0.552609	0.535358	0.156733						0.579209	0.446571	0.784552	0.638926
		0.473115	0.273949	0.294115	0.307573	0.045882	0.225717						0.186629	0.370913	0.594167	0.679962
		0.321562	0.949004	0.201714	0.48395	0.894878	0.583159						0.441404	0.678767	0.700051	0.856923
		0.663104	0.159733	0.449373	0.115292	0.0608564	0.472203						0.633084	0.71414	0.721277	0.813387
		0.131335	0.834697	0.242674	0.541567	0.360955	0.136964						0.156064	0.888609	0.448294	0.907918
		0.255197	0.620465	0.56428	0.545826	0.258513	0.34465						0.586902	0.387551	0.0493121	0.789581
		0.13825	0.251637	0.448396	0.744397	0.351108	0.862397						0.721927	0.815608	0.560416	0.361241
		0.430211	0.888975	0.69708	0.545967	0.575024	0.710107						0.195105	0.582272	0.700738	0.701261
		0.299382	0.651529	0.195599	0.508752	0.276683	0.703104						0.0787488	0.836257	0.492733	0.970286
		0.320549	0.460842	0.405064	0.973974	0.664276	0.975579						0.349525	0.324607	0.48652	0.866288
		0.616685	0.56733	0.445048	0.205216	0.451753	0.615363						0.304715	0.533938	0.653158	0.772377
		0.277239	0.310163	0.46937	0.715352	0.0652519	0.197091						0.727923	0.790058	0.651935	0.223439
		0.146747	0.31382	0.152058	0.592749	0.614391	0.740299						0.489765	0.34525	0.627555	0.291269
		0.384715	0.746109	0.557642	0.390126	0.362862	0.712713						0.818492	0.614062	0.520912	0.542634
		0.680099	0.575039	0.57635	0.200066	0.49633	0.729312						0.330023	0.800247	0.369645	0.502445
		0.240811	0.482321	0.194642	0.845327	0.251742	0.259751						0.511661	0.283058	0.491703	0.475705
		0.532702	0.469316	0.276653	0.154781	0.75124	0.53226						0.831403	0.730655	0.619923	0.50404
		0.369275	0.371594	0.563003	0.490411	0.287486	0.511022						0.372999	0.249514	0.360655	0.927929
		0.185668	0.345666	0.231842	0.195984	0.149075	0.366457						0.486719	0.346356	0.626619	0.310956
		0.525334	0.569167	0.640807	0.108924	0.188414	0.57917						0.360681	0.354562	0.649809	0.0287464
		0.571847	0.290795	0.233422	0.26242	0.36443	0.226637						0.366176	0.833327	0.355491	0.418764
		0.216086	0.374397	0.230694	0.570206	0.833869	0.471322						0.790653	0.962314	0.434248	0.406204
		0.237665	0.258248	0.29763	0.425306	0.387175	0.332636						0.734633	0.911174	0.412226	0.338369
		0.628883	0.68164	0.709254	0.323962	0.38779	0.82273						0.467945	0.740161	0.423094	0.316152
		0.496882	0.319422	0.479627	0.599053	0.488769	0.327171						0.744415	0.494367	0.274197	0.550632
		0.749567	0.714353	0.749489	0.708111	0.209093	0.530697						0.755977	0.407082	0.837228	0.360118
		0.323177	0.717203	0.523786	0.89401	0.523473	0.897332						0.575187	0.57997	0.67555	0.241961
		0.607205	0.212913	0.0553714	0.768223	0.308054	0.685464						0.38456	0.638079	0.577775	0.189814
		0.670811	0.923669	0.196244	0.253746	0.443798	0.411398						0.745875	0.706316	0.231587	0.179986
		0.395783	0.34362	0.0856605	0.355625	0.409401	0.849816						0.225215	0.469704	0.492704	0.316945
		0.153934	0.526813	0.154727	0.432417	0.0646338	0.136763						0.685813	0.512669	0.37456	0.137082
		0.402523	0.418482	0.25677	0.299389	0.484566	0.728663						0.600435	0.766669	0.434497	0.650112
		0.233552	0.466489	0.51329	0.703459	0.292995	0.667594						0.51066	0.670728	0.307006	0.454043
		0.413154	0.528689	0.540384	0.857643	0.354692	0.707066						0.151405	0.310513	0.282718	0.522473
		0.403432	0.721565	0.22883	0.199126	0.0444318	0.338355						0.528834	0.848941	0.467095	0.359603
		0.334936	0.653778	0.447286	0.599876	0.613237	0.480553						0.357962	0.55227	0.425037	0.174913
		0.579263	0.981528	0.295013	0.823526	0.487051	0.303281						0.733311	0.726608	0.618247	0.867893
		0.780169	0.82081	0.279684	0.535691	0.0737363	0.789889						0.331165	0.446249	0.293542	0.501485
		0.699032	0.81778	0.131387	0.54307	0.643728	0.493363						0.291204	0.393854	0.392656	0.885441
		0.256693	0.331689	0.387209	0.243695	0.443768	0.525139						0.678459	0.382933	0.147161	0.172553
		0.513382	0.370254	0.688102	0.618212	0.0956686	0.366356						0.420495	0.472223	0.752657	0.694127
		0.3951	0.606959	0.430976	0.601525	0.558193	0.302088						0.524089	0.955921	0.0327787	0.974572
		0.399914	0.620733	0.225854	0.886923	0.425005	0.933574						0.378815	0.520555	0.465113	0.929173
		0.124414	0.197086	0.271659	0.554599	0.355382	0.481653						0.448923	0.434994	0.297391	0.894476
		0.501328	0.293069	0.35552	0.350766	0.498777	0.928772						0.369304	0.112742	0.205902	0.465807
		0.498188	0.489971	0.419642	0.197483	0.101762	0.583843						0.536163	0.760122	0.403023	0.716685
		0.789444	0.150858	0.508638	0.52452	0.684776	0.377834						0.236265	0.933694	0.409676	0.773068
		0.425008	0.598142	0.4235	0.651574	0.522509	0.897838						0.0483163	0.592852	0.585625	0.228073
		0.553537	0.520633	0.153452	0.467287	0.241477	0.397418						0.345846	0.622625	0.112354	0.408098
		0.698449	0.426685	0.550528	0.633483	0.303338	0.497081						0.23151	0.214979	0.495212	0.572772
		0.423212	0.182868	0.147327	0.20878	0.414597	0.66756						0.514638	0.544531	0.705333	0.487855
		0.891085	0.715596	0.156699	0.493171	0.51737	0.952179						0.267855	0.383764	0.183142	0.58777
		0.480798	0.61036	0.614009	0.32529	0.194287	0.427701						0.323744	0.543	0.297074	0.639375
		0.421261	0.88871	0.216587	0.440379	0.32624	0.262835						0.112637	0.855397	0.313412	0.404569
		0.478155	0.52047	0.306813	0.761888	0.254378	0.399848						0.4707	0.501446	0.368951	0.698341
		0.286292	0.545638	0.152152	0.223255	0.219291	0.844391						0.66182	0.913826	0.496837	0.0663917
		0.0864435	0.455566	0.191313	0.43265	0.124161	0.623112						0.33837	0.642544	0.30954	0.68054
		0.28668	0.198828	0.393205	0.463453	0.204353	0.426105						0.673379	0.8244	0.351885	0.892533
		0.835163	0.691782	0.601828	0.142106	0.247187	0.66546						0.472997	0.435741	0.311352	0.434865
		0.0417998	0.901203	0.503735	0.311407	0.311281	0.795241						0.0286003	0.387768	0.119099	0.499116
		0.511211	0.524489	0.481856	0.654789	0.28256	0.582358						0.111896	0.801792	0.506776	0.524754
		0.262542	0.428442	0.0974256	0.558325	0.607242	0.688166						0.753399	0.556787	0.591891	0.398707
		0.284777	0.789872	0.488981	0.529746	0.59287	0.953096						0.264427	0.850939	0.311242	0.235192
		0.577954	0.925051	0.473147	0.820091	0.302095	0.546205						0.536233	0.524193	0.499522	0.525705
		0.555041	0.957666	0.632177	0.768284	0.378284	0.696115						0.294969	0.461932	0.293147	0.563892
		0.82029	0.380773	0.357221	0.421351	0.353023	0.905191						0.617292	0.90928	0.485817	0.703672
		0.202849	0.259981	0.574596	0.579381	0.22794	0.466194						0.367381	0.170309	0.307578	0.669077
		0.804848	0.27911	0.363096	0.746854	0.415915	0.680002						0.130997	0.267816	0.244907	0.438621
		0.306468	0.221569	0.285699	0.198003	0.529533	0.556723						0.58472	0.104993	0.631855	0.441344
		0.226756	0.460942	0.623832	0.612193	0.072553	0.806662						0.53537	0.994955	0.850793	0.263895
		0.325738	0.631488	0.563259	0.223559	0.389969	0.301846						0.398687	0.508947	0.940931	0.560817
		0.445977	0.276504	0.158844	0.0627906	0.680776	0.349606						0.48448	0.248571	0.412467	0.43004
		0.502646	0.229668	0.445496	0.235501	0.596405	0.418733						0.777656	0.865822	0.746801	0.158708
		0.615835	0.0836178	0.342443	0.331069	0.483292	0.906222						0.809936	0.163832	0.68723	0.871627
		0.476469	0.973464	0.25613	0.192497	0.37537	0.658755						0.740195	0.514066	0.743469	0.366897
		0.0572371	0.114664	0.508909	0.627547	0.619406	0.218089						0.863203	0.687853	0.24403	0.349987
		0.584056	0.785109	0.612727	0.454274	0.181317	0.442782						0.581267	0.93692	0.203748	0.162584
		0.343563	0.327503	0.350493	0.193255	0.238306	0.286117						0.109495	0.654897	0.363343	0.862322
		0.42203	0.558449	0.586625	0.138611	0.382769	0.820649						0.831692	0.649519	0.240053	0.541162
		0.675755	0.298121	0.566288	0.407017	0.266095	0.655197						0.465975	0.271027	0.673714	0.474006
		0.258713	0.275542	0.136957	0.475534	0.102814	0.306112						0.547848	0.656495	0.727064	0.486616
		0.385921	0.419552	0.7959	0.790974	0.322034	0.567913						0.542506	0.802828	0.497515	0.262275
		0.0839687	0.874159	0.695959	0.205739	0.0626287	0.596389						0.204993	0.782112	0.738637	0.463989
		0.157831	0.854975	0.421324	0.436723	0.372893	0.250391						0.177375	0.794497	0.29309	0.269277
		0.544072	0.268466	0.333291	0.436612	0.275782	0.209778						0.103708	0.443519	0.47686	0.350084
		0.661488	0.593854	0.561967	0.649855	0.266962	0.299654						0.660526	0.492004	0.55203	0.363217
		0.422175	0.49635	0.0518428	0.305557	0.188011	0.541843						0.704837	0.721599	0.294429	0.813012
		0.190546	0.949092	0.551415	0.0714203	0.33806	0.0998098						0.678821	0.696108	0.379021	0.260009
		0.111008	0.165815	0.643753	0.740112	0.489592	0.33936						0.488211	0.424546	0.15636	0.42416
		0.566438	0.562835	0.579551	0.239485	0.709189	0.48226						0.750832	0.732046	0.474889	0.909208
		0.100878	0.623512	0.60957	0.690115	0.44269	0.725569						0.239764	0.603303	0.581426	0.0664371
		0.419319	0.55833	0.644093	0.445483	0.559942	0.349282						0.427931	0.684104	0.0445709	0.0436829
		0.278367	0.666548	0.5629	0.565245	0.685616	0.431848						0.404414	0.261037	0.411799	0.530018
		0.268025	0.621967	0.391299	0.78045	0.0771052	0.601272						0.581162	0.365548	0.356699	0.534941
		0.230484	0.6189	0.383533	0.853602	0.336942	0.59466						0.423665	0.86828	0.753844	0.698471
		0.571235	0.0581797	0.194334	0.198569	0.452026	0.907202						0.873821	0.746498	0.0979795	0.42083
		0.381276	0.513381	0.590013	0.396957	0.51253	0.497629						0.522705	0.666865	0.671078	0.67704
		0.266222	0.394192	0.448964	0.375235	0.38596	0.689311						0.341939	0.368258	0.267708	0.681119
		0.368548	0.608324	0.488799	0.687409	0.262975	0.574992						0.653704	0.894351	0.599226	0.657854
		0.588695	0.402779	0.301588	0.868675	0.208789	0.0525014						0.710402	0.422695	0.644754	0.967297
		0.369622	0.29514	0.246491	0.421173	0.56558	0.111287						0.779455	0.591535	0.438559	0.785016
		0.480902	0.848205	0.522938	0.25942	0.360986	0.329333						0.846136	0.158244	0.520472	0.338857
		0.966846	0.970517	0.330006	0.100522	0.26755	0.610267						0.772449	0.515487	0.272861	0.491808
		0.124424	0.479146	0.292122	0.330606	0.430809	0.561061						0.629963	0.629229	0.396709	0.729727
		0.264194	0.759579	0.377469	0.274979	0.3927	0.779773						0.752531	0.232962	0.392254	0.353725
		0.652374	0.554751	0.510482	0.375795	0.775805	0.471799						0.515452	0.953323	0.490984	0.663582
		0.307217	0.159103	0.670816	0.742848	0.664016	0.449939						0.466025	0.765401	0.391493	0.373376
		0.293354	0.466899	0.149473	0.672151	0.407132	0.387656						0.864418	0.325443	0.0703199	0.175421
		0.500782	0.658164	0.345691	0.39043	0.424524	0.39189						0.845376	0.72885	0.665074	0.258494
		0.236642	0.498524	0.566328	0.675698	0.511594	0.506428						0.549509	0.707159	0.465029	0.750823
		0.443573	0.517318	0.538702	0.681256	0.183451	0.869319						0.188693	0.517574	0.415715	0.841561
		0.520156	0.579387	0.265104	0.716517	0.101323	0.22383						0.691557	0.473265	0.00507158	0.188308
		0.50632	0.242123	0.110948	0.660811	0.573209	0.736448						0.401668	0.802667	0.323037	0.358
		0.465559	0.402156	0.328432	0.343383	0.195961	0.614822						0.370326	0.321024	0.713066	0.682066
		0.58266	0.718287	0.320187	0.249608	0.679185	0.909102						0.523391	0.188365	0.296172	0.179107
		0.303411	0.932015	0.314728	0.607969	0.443461	0.919937						0.905894	0.651128
		0.31732	0.708307	0.368373	0.19948	0.240474	0.772331						0.785071	0.676164
		0.266544	0.407267	0.225957	0.811874	0.666087	0.167958						0.551306	0.889926
		0.327841	0.800196	0.267898	0.124228	0.261567	0.17015						0.0874799	0.67501
		0.400158	0.771682	0.464281	0.40968	0.214444	0.618536						0.294997	0.190013
		0.622379	0.57925	0.403382	0.739679	0.354709	0.357294						0.780391	0.395124
		0.763291	0.994613	0.10074	0.803502	0.756908	0.969336						0.490334	0.565937
		0.324821	0.762173	0.346626	0.409753	0.4644	0.112495						0.495363	0.571148
		0.626445	0.579435	0.345974	0.6761	0.462006	0.437305						0.395946	0.649801
		0.200497	0.4233	0.181033	0.469205	0.240233	0.643484						0.412492	0.851778
		0.157667	0.345976	0.0428597	0.728362	0.398929	0.341232						0.277111	0.601252
		0.238881	0.441553	0.195002	0.322879	0.574093	0.818389						0.661566	0.540345
		0.599534	0.353593	0.0356378	0.671883	0.225853	0.0301329						0.612159	0.309684
		0.548487	0.68984	0.559826	0.845552	0.832574	0.443196						0.273426	0.237567
		0.0589521	0.158621	0.317025	0.669834	0.263171	0.529945						0.151598	0.856449
		0.243778	0.349	0.169704	0.672497	0.352055	0.575683						0.445351	0.416797
		0.748283	0.581444	0.533903	0.379804	0.368283	0.917445						0.437013	0.5318
		0.465505	0.252131	0.30462	0.250891	0.145044	0.147409						0.833641	0.393745
		0.496182	0.544616	0.342139	0.442611	0.816785	0.612954						0.680224	0.618508
		0.264889	0.464939	0.470343	0.912727	0.601359	0.872215						0.849778	0.8295
		0.706577	0.86145	0.792151	0.644672	0.229019	0.240896						0.481786	0.399283
		0.444636	0.322628	0.387893	0.520867	0.68982	0.145904						0.491151	0.459439
		0.302443	0.354093	0.34714	0.378532	0.677592	0.898789						0.904549	0.63648
		0.38619	0.832539	0.43205	0.531612	0.754065	0.657632						0.37109	0.586126
		0.68705	0.518679	0.621104	0.340751	0.160593	0.293944						0.754354	0.819549
		0.662525	0.150745	0.621406	0.365444	0.642147	0.34111						0.927449	0.786146
		0.516265	0.739419	0.422448	0.744649	0.358875	0.517449						0.880363	0.782476
		0.449699	0.379986	0.432753	0.329022	0.620592	0.480822						0.934839	0.884011
		0.312352	0.0988401	0.213892	0.199135	0.470584	0.52415						0.392888	0.483339
		0.509426	0.827439	0.117324	0.426687	0.428827	0.991122						0.925249	0.850568
		0.374019	0.384837	0.399975	0.57941	0.21834	0.33056						0.775947	0.840227
		0.0909006	0.528421	0.439955	0.727215	0.255988	0.750973						0.703669	0.860292
		0.119968	0.618624	0.395899	0.210856	0.168975	0.527869						0.995747	0.996346
		0.653038	0.527281	0.641674	0.759699	0.742022	0.525654						0.288699	0.458962
		0.618206	0.781586	0.60644	0.463453	0.267055	0.238572						0.500582	0.334932
		0.529409	0.418419	0.315277	0.582175	0.439474	0.330741						0.302987	0.450219
		0.428592	0.828667	0.325191	0.289305	0.5729	0.286811						0.142744	0.317963
		0.293718	0.397617	0.238439	0.26287	0.495004	0.492379						0.341164	0.389487
		0.44055	0.567163	0.446068	0.777354	0.213222	0.764894						0.606059	0.392403
		0.852247	0.394337	0.41179	0.549154	0.328406	0.676598						0.399326	0.292924
		0.389835	0.454568	0.481195	0.605173	0.707967	0.325095						0.453188	0.539486
		0.13234	0.702176	0.385971	0.194874	0.233173	0.213935						0.22564	0.470213
		0.403997	0.785524	0.240191	0.524937	0.592746	0.307284						0.529815	0.659859
		0.630452	0.761253	0.654871	0.526039	0.298723	0.667177						0.0408333	0.181875
		0.23767	0.201276	0.517077	0.585772	0.185645	0.170316						0.331172	0.125421
		0.176591	0.479039	0.584163	0.609565	0.416427	0.647919						0.756131	0.455393
		0.149678	0.565574	0.296082	0.690761	0.519809	0.934719						0.342942	0.789964
		0.564999	0.33355	0.290621	0.150888	0.534988	0.465196						0.328739	0.784424
		0.654373	0.820996	0.339683	0.631593	0.37978	0.444748						0.618752	0.473444
		0.579269	0.194936	0.663549	0.514046	0.783911	0.792983						0.694154	0.758842
		0.514503	0.837164	0.501495	0.657586	0.539568	0.856546						0.0810956	0.231401
		0.204855	0.724386	0.236146	0.579936	0.392287	0.842162						0.439898	0.796729
		0.639279	0.587633	0.706229	0.81218	0.624294	0.473205						0.278619	0.166434
		0.481009	0.517865	0.644203	0.420224	0.475531	0.485024						0.465355	0.511611
		0.399885	0.927445	0.431468	0.224213	0.415368	0.869762						0.740415	0.647573
		0.615411	0.404075	0.339268	0.801487	0.27204	0.767904						0.147946	0.439873
		0.0448042	0.453786	0.540444	0.509022	0.248437	0.592252						0.290236	0.39904
		0.221397	0.390899	0.585704	0.340732	0.221347	0.397879						0.247829	0.673265
		0.415656	0.8429	0.681371	0.655083	0.62355	0.584815						0.245587	0.434624
		0.285052	0.830648	0.329785	0.705501	0.141446	0.05499						0.399527	0.905262
		0.452976	0.536656	0.0547008	0.760165	0.12254	0.278181						0.360125	0.366501
		0.566587	0.167474	0.431214	0.1223	0.272051	0.826875						0.211656	0.754317
		0.320236	0.612705	0.0598607	0.142921	0.529204	0.683678						0.179598	0.721086
		0.667925	0.249407	0.669005	0.978423	0.510859	0.277295						0.534923	0.710157
		0.582798	0.61467	0.324408	0.846172	0.663166	0.84278						0.0712264	0.669589
		0.481339	0.908636	0.213187	0.27463	0.625928	0.563002						0.612892	0.665607
		0.165821	0.65043	0.0414818	0.7928	0.47813	0.558284						0.197137	0.762472
		0.445623	0.637443	0.600475	0.332807	0.646087	0.654048						0.122974	0.780634
		0.569229	0.360603	0.110863	0.288939	0.356705	0.502701						0.394389	0.260905
		0.521097	0.162591	0.539163	0.707582	0.034897	0.717249						0.49737	0.806959
		0.559149	0.6359	0.250302	0.630872	0.353653	0.269341						0.200619	0.685161
		0.387489	0.688102	0.485806	0.626282	0.025563	0.720697						0.250551	0.231082
		0.692133	0.416742	0.153902	0.71724	0.685989	0.448264						0.751389	0.574183
		0.32869	0.477909	0.332866	0.651115	0.200389	0.405995						0.767208	0.514501
		0.348236	0.899244	0.451744	0.877116	0.455428	0.474101						0.800938	0.0414673
		0.728082	0.292179	0.187571	0.523465	0.259429	0.407758						0.83065	0.783999
		0.581902	0.489531	0.733608	0.661226	0.384112	0.576689						0.585686	0.763367
		0.427112	0.466902	0.174731	0.619635	0.248355	0.263875						0.754109	0.552318
		0.856919	0.701297	0.588193	0.676962	0.381387	0.433571						0.302178	0.286802
		0.192002	0.615056	0.0637339	0.292451	0.231625	0.497973						0.774655	0.69664
		0.469386	0.0711167	0.322718	0.234735	0.563246	0.287612						0.404001	0.555237
		0.343044	0.649759	0.445018	0.400935	0.570097	0.804525						0.303981	0.776828
		0.803614	0.693828	0.49447	0.491791	0.583705	0.0841443						0.178851	0.682879
		0.510717	0.92422	0.488761	0.835024	0.546236	0.198714						0.444866	0.561679
		0.418282	0.94537	0.28915	0.801628	0.458842	0.409374						0.761189	0.965792
		0.372334	0.875274	0.0347163	0.158814	0.515421	0.411207						0.369838	0.83174
		0.427061	0.347688	0.157427	0.870228	0.507589	0.619483						0.466323	0.382574
		0.301461	0.953884	0.637752	0.799561	0.3248	0.54666						0.540821	0.389321
		0.156845	0.488596	0.313008	0.613965	0.676221	0.870409						0.60374	0.463422
		0.234758	0.361957	0.222948	0.245378	0.574115	0.666356						0.094694	0.370977
		0.291489	0.426149	0.563849	0.574283	0.223386	0.420258						0.671821	0.78788
		0.490004	0.484374	0.311244	0.187248	0.341619	0.289264						0.417464	0.621016
		0.154519	0.645432	0.157676	0.625947	0.586666	0.63287						0.4018	0.793174
		0.186	0.259364	0.174452	0.558876	0.69687	0.867092						0.485994	0.418225
		0.314315	0.616502	0.483983	0.765343	0.617349	0.908055						0.114248	0.183963
		0.46014	0.665104	0.465966	0.239206	0.406134	0.698089						0.844772	0.481046
		0.668727	0.222268	0.570903	0.691305	0.57986	0.303011						0.220325	0.410363
		0.281642	0.340489	0.680063	0.311851	0.550141	0.757409						0.390984	0.512181
		0.529779	0.779402	0.612294	0.771405	0.542354	0.215433						0.28308	0.544549
		0.229865	0.740542	0.30072	0.446366	0.372855	0.69598						0.10899	0.276195
		0.42224	0.468045	0.171646	0.308577	0.310476	0.245109						0.272275	0.102347
		0.151305	0.580504	0.300924	0.176256	0.652931	0.361667						0.734471	0.749348
		0.13856	0.490645	0.51	0.079789	0.653903	0.169616						0.472586	0.243313
		0.391372	0.240063	0.466964	0.357667	0.379992	0.855139						0.432122	0.46511
		0.42372	0.649667	0.631951	0.806016	0.628904	0.920632						0.279544	0.285876
		0.334757	0.588007	0.135529	0.26932	0.168957	0.549324						0.355674	0.694955
		0.218143	0.890309	0.297817	0.188214	0.394796	0.424024						0.132677	0.718404
		0.535155	0.203762	0.264149	0.463075	0.558609	0.33309						0.197521	0.207119
		0.454607	0.44954	0.0644585	0.134586	0.649471	0.52005						0.579682	0.173715
		0.256126	0.845507	0.405039	0.812458	0.271023	0.213313						0.26301	0.508361
		0.236255	0.467971	0.391764	0.749048	0.279245	0.823891						0.556994	0.273586
		0.162519	0.802977	0.356995	0.324937	0.244264	0.508521						0.652876	0.199629
		0.361821	0.680768	0.61545	0.628441	0.4654	0.493984						0.386121	0.828083
		0.687192	0.335259	0.565846	0.848295	0.689225	0.822612						0.767551	0.569432
		0.503775	0.577573	0.585714	0.500592	0.350655	0.201899						0.543517	0.785621
		0.309587	0.239561	0.551418	0.105559	0.775956	0.204144						0.405995	0.444655
		0.133597	0.0473891	0.591146	0.555475	0.593076	0.807289						0.724143	0.895745
		0.129388	0.770977	0.547935	0.195546	0.361875	0.586048						0.364904	0.886746
		0.349464	0.466015	0.185397	0.118789	0.5172	0.0948956						0.758929	0.37557
		0.0389181	0.877304	0.749715	0.769684	0.163305	0.0820316						0.664431	0.521027
		0.399927	0.633871	0.208948	0.816522	0.536596	0.262637						0.651755	0.613056
		0.340823	0.717157	0.581879	0.489842	0.438796	0.792642						0.540914	0.56953
		0.252887	0.281274	0.0677804	0.39989	0.12045	0.406947						0.419425	0.686361
		0.309603	0.537846	0.0442951	0.929012	0.433328	0.458353						0.431079	0.813317
		0.297376	0.687325	0.658377	0.222407	0.403802	0.275471						0.308701	0.413674
		0.373318	0.278812	0.732697	0.831212	0.290125	0.259067						0.252556	0.290081
		0.538981	0.678767	0.315947	0.79144	0.728267	0.579403						0.201557	0.521144
		0.181419	0.784469	0.583178	0.735154	0.197577	0.287446						0.131068	0.584248
		0.495847	0.378226	0.303323	0.826482	0.693697	0.407131						0.329026	0.0321715
		0.55261	0.310555	0.410465	0.605773	0.117037	0.644501						0.360465	0.802385
		0.396637	0.405958	0.19874	0.29044	0.528309	0.82697						0.242658	0.712263
		0.419865	0.394581	0.434768	0.507833	0.251208	0.27997						0.459754	0.410814
		0.626796	0.87468	0.409246	0.841779	0.297052	0.491703						0.554821	0.785467
		0.233229	0.548352	0.484023	0.47323	0.409373	0.268697						0.581352	0.46785
		0.340708	0.513432	0.262553	0.777451	0.432649	0.585545						0.586805	0.799786
		0.314592	0.259969	0.488553	0.223098	0.181235	0.8092						0.443576	0.590796
		0.711296	0.659682	0.262136	0.159362	0.448525	0.448343						0.848418	0.814209
		0.105393	0.380958	0.581393	0.872896	0.0544488	0.29262						0.590083	0.721891
		0.387242	0.654571	0.444833	0.430803	0.287276	0.385657						0.348053	0.773449
		0.38371	0.452118	0.612443	0.397522	0.411898	0.528634						0.551092	0.928978
		0.162085	0.170163	0.107797	0.298758	0.319977	0.232738						0.394307	0.583982
		0.590974	0.0615444	0.585861	0.418587	0.341526	0.609794						0.736806	0.541519
		0.617421	0.888762	0.305866	0.279595	0.628079	0.493247						0.416409	0.575575
		0.231487	0.272555	0.17806	0.535029	0.395011	0.616471						0.740536	0.418166
		0.19133	0.324321	0.512154	0.060096	0.61892	0.547356						0.446316	0.281078
		0.646929	0.597931	0.384813	0.426727	0.592803	0.757813						0.0696578	0.48613
		0.343835	0.582401	0.264392	0.276476	0.507363	0.945294						0.5527	0.662001
		0.171609	0.459069	0.308792	0.772675	0.322762	0.694627						0.403061	0.23747
		0.0656355	0.701692	0.409898	0.227463	0.671821	0.256832						0.364427	0.494686
		0.190033	0.897603	0.381452	0.259716	0.355333	0.323606						0.50187	0.233551
		0.286283	0.373997	0.424432	0.486518	0.370824	0.554504						0.914831	0.355059
		0.699621	0.140425	0.069481	0.201687	0.148788	0.299085						0.339938	0.359612
		0.206549	0.64605	0.547374	0.132239	0.375807	0.580575						0.421337	0.318953
		0.476519	0.906446	0.24223	0.702239	0.178194	0.256835						0.632436	0.650181
		0.305443	0.473634	0.547044	0.47324	0.434528	0.156509						0.292041	0.617706
		0.562776	0.259594	0.338232	0.275324	0.232513	0.305616						0.591029	0.570257
		0.0935136	0.448837	0.350418	0.333445	0.670581	0.813835						0.0983486	0.862924
		0.716881	0.834463	0.240547	0.223554	0.422692	0.462811						0.381644	0.264735
		0.222315	0.524522	0.472352	0.454524	0.371366	0.585079						0.303004	0.43103
		0.657399	0.726071	0.291911	0.268707	0.535657	0.374925						0.45434	0.919623
		0.307737	0.258883	0.0975624	0.592274	0.392167	0.279289						0.345016	0.380555
		0.229873	0.458878	0.767562	0.451492	0.608051	0.0916618						0.572512	0.378577
		0.273575	0.292036	0.465344	0.698332	0.607393	0.366078						0.488347	0.256202
		0.232294	0.534773	0.0730062	0.596367	0.472253	0.635732						0.460333	0.200541
		0.223471	0.636332	0.241519	0.634616	0.68067	0.529616						0.103272	0.685203
		0.312642	0.362985	0.501222	0.658221	0.656148	0.452536						0.061039	0.572844
		0.415223	0.852408	0.213813	0.872746	0.244842	0.756497						0.301875	0.62131
		0.452801	0.462925	0.121124	0.402155	0.668141	0.705711						0.736316	0.59272
		0.0824933	0.691123	0.206111	0.345218	0.132354	0.60717						0.158394	0.402495
		0.524581	0.311995	0.226461	0.206756	0.225709	0.628471						0.284568	0.753627
		0.597392	0.634117	0.262835	0.297833	0.192921	0.167175						0.600533	0.854159
		0.560045	0.767588	0.235533	0.23744	0.591195	0.767111						0.0300836	0.908473
		0.574217	0.738521	0.288776	0.707191	0.582098	0.968307						0.239384	0.323505
		0.196492	0.790534	0.190694	0.342783	0.290413	0.627898						0.107283	0.613978
		0.529926	0.315719	0.643833	0.154189	0.762006	0.463751						0.826526	0.598003
		0.580605	0.665518	0.684477	0.589926	0.756549	0.889015						0.60463	0.626962
		0.50136	0.862789	0.477778	0.444071	0.295335	0.195487						0.126925	0.727152
		0.210547	0.524769	0.495698	0.795668	0.636011	0.993028						0.398887	0.804887
		0.622417	0.754531	0.0839989	0.555981	0.481807	0.274177						0.221293	0.55989
		0.461523	0.267288	0.281119	0.670392	0.403152	0.253984						0.34368	0.433683
		0.275475	0.739732	0.0406539	0.0771752	0.407642	0.314363						0.233761	0.515017
		0.685658	0.364808	0.818964	0.703846	0.269151	0.388007						0.217469	0.11258
		0.520504	0.351149	0.597193	0.905973	0.655379	0.802809						0.302645	0.136897
		0.549217	0.548555	0.764797	0.547373	0.215782	0.856433						0.272315	0.825143
		0.202307	0.0715449	0.544697	0.783616	0.612188	0.363415						0.312949	0.334135
		0.62018	0.569852	0.59962	0.935262	0.56393	0.20877						0.286879	0.618824
		0.302265	0.250572	0.584344	0.0117132	0.444382	0.38997						0.339997	0.731464
		0.795489	0.735739	0.480759	0.695226	0.288656	0.688581						0.544611	0.40336
		0.199486	0.75475	0.273115	0.513989	0.208028	0.424358						0.325286	0.463924
		0.257414	0.575293	0.253833	0.439358	0.768132	0.188833						0.257119	0.786297
		0.398977	0.399803	0.255137	0.551786	0.145824	0.463845						0.682837	0.382956
		0.613494	0.0481913	0.316201	0.779333	0.411627	0.752818						0.71167	0.318489
		0.316119	0.132837	0.531975	0.221761	0.409504	0.642647						0.69111	0.370042
		0.674715	0.458947	0.349151	0.788252	0.543005	0.381694						0.677389	0.963044
		0.598115	0.463357	0.158158	0.942415	0.580451	0.673921						0.414607	0.0788395
		0.382872	0.527588	0.234518	0.318045	0.449723	0.329683						0.645991	0.259182
		0.375806	0.905418	0.40078	0.193299	0.470464	0.487073						0.157228	0.864008
		0.168667	0.433509	0.184553	0.577683	0.715919	0.205786						0.794349	0.549158
		0.690735	0.20694	0.356446	0.601245	0.778277	0.077144						0.577371	0.890651
		0.343761	0.19616	0.197326	0.499257	0.644384	0.619613						0.438421	0.835935
		0.820928	0.313183	0.428838	0.198382	0.682704	0.866124						0.42271	0.621676
		0.476074	0.19793	0.509564	0.525507	0.622005	0.551658						0.345552	0.615355
		0.250167	0.612714	0.393462	0.8688	0.426078	0.471994						0.578427	0.930397
		0.180793	0.197526	0.164071	0.30713	0.344744	0.910474						0.54231	0.400798
		0.305364	0.746795	0.430959	0.298577	0.553412	0.501893						0.498807	0.307972
		0.384372	0.1182	0.740102	0.656039	0.596965	0.296048						0.49241	0.557942
		0.145002	0.457151	0.302596	0.516316	0.21291	0.72273						0.0636654	0.19726
		0.0668678	0.103581	0.597574	0.392575	0.715284	0.826882						0.423086	0.0943535
		0.231753	0.267196	0.347778	0.484109	0.307504	0.564466						0.638035	0.842081
		0.730299	0.621471	0.354213	0.492549	0.700788	0.948356						0.5523	0.453627
		0.449344	0.453926	0.38165	0.261623	0.48774	0.949422						0.683996	0.989505
		0.0459548	0.112474	0.660314	0.681624	0.156305	0.458649						0.641294	0.619771
		0.683859	0.908507	0.456339	0.765837	0.605352	0.635234						0.794484	0.344828
		0.338229	0.29524	0.611078	0.0931259	0.491046	0.543105						0.552689	0.958417
		0.66264	0.719392	0.293355	0.207083	0.304617	0.204167						0.881025	0.885336
		0.641432	0.248214	0.372526	0.583524	0.331517	0.382531						0.624891	0.386159
		0.411363	0.109888	0.397551	0.800625	0.163412	0.762445						0.655156	0.610343
		0.778341	0.633832	0.49127	0.84463	0.139388	0.685746						0.522169	0.736841
		0.676491	0.205341	0.178969	0.550828	0.349803	0.551679						0.750438	0.810559
		0.622775	0.797357	0.328532	0.813522	0.497482	0.363574						0.366762	0.662319
		0.587183	0.920731	0.296995	0.380026	0.157382	0.453013						0.366614	0.975055
		0.620535	0.167796	0.748015	0.681742	0.260217	0.503025						0.887004	0.85025
		0.156997	0.760442	0.224544	0.264692	0.0572842	0.55576						0.530396	0.0487212
		0.806275	0.267721	0.089801	0.560035	0.527824	0.517082						0.641262	0.641556
		0.43516	0.106751	0.40346	0.886902	0.255324	0.875379						0.592973	0.0646189
		0.699667	0.780364	0.208387	0.633055	0.690911	0.540654						0.545303	0.883663
		0.400518	0.822082	0.364376	0.549764	0.269636	0.686101						0.749021	0.629412
		0.42731	0.208431	0.220676	0.768565	0.0373419	0.613854						0.293465	0.570144
		0.501157	0.844752	0.351257	0.819231	0.264151	0.440087						0.77286	0.498415
		0.440119	0.543262	0.408561	0.901781	0.332401	0.893715						0.619914	0.478961
		0.660542	0.764087	0.187374	0.311423	0.400685	0.681519						0.718996	0.777441
		0.464507	0.371641	0.216698	0.348562	0.536175	0.727634						0.804562	0.798298
		0.566324	0.736899	0.594613	0.827195	0.296603	0.52141						0.644549	0.312049
		0.743695	0.3796	0.150262	0.509022	0.399954	0.560733						0.751113	0.565895
		0.389723	0.614204	0.298993	0.500308	0.390199	0.681458						0.890917	0.477528
		0.317392	0.349598	0.17343	0.447445	0.540092	0.830767						0.304278	0.289042
		0.752945	0.277641	0.73415	0.582083	0.183756	0.591627						0.733553	0.886393
		0.476147	0.0964291	0.510208	0.276728	0.289702	0.292801						0.915259	0.657188
		0.183678	0.735665	0.74905	0.331071	0.279519	0.706518						0.383826	0.725245
		0.581489	0.584279	0.438504	0.22691	0.577017	0.647007						0.464475	0.917572
		0.725507	0.717728	0.471584	0.878512	0.277073	0.574279						0.796654	0.537628
		0.524914	0.266752	0.0806459	0.314721	0.686421	0.735325						0.381218	0.461316
		0.384998	0.814426	0.300408	0.85876	0.309202	0.615605						0.310766	0.562696
		0.652152	0.494067	0.45606	0.629195	0.602411	0.834494						0.599261	0.578964
		0.756197	0.925047	0.349433	0.455886	0.36839	0.873955						0.28834	0.817852
		0.271125	0.191202	0.217173	0.534546	0.69982	0.223335						0.545688	0.232147
		0.521	0.160983	0.149892	0.257528	0.202913	0.453917						0.300488	0.80468
		0.585901	0.406745	0.410842	0.26544	0.582585	0.609						0.489423	0.129368
		0.614132	0.276343	0.39567	0.310147	0.615543	0.389627						0.470842	0.723837
		0.60466	0.130749	0.217554	0.88279	0.361606	0.679655						0.14441	0.739389
		0.627185	0.878592	0.0663408	0.250012	0.429497	0.374714						0.601775	0.903675
		0.395858	0.334786	0.449491	0.426397	0.221015	0.329905						0.198423	0.813469
		0.594083	0.412959	0.272294	0.541188	0.675739	0.755614						0.458381	0.651479
		0.304705	0.525475	0.404978	0.494124	0.741158	0.831478						0.54704	0.379675
		0.622242	0.499761	0.319133	0.23004	0.263161	0.774768						0.456337	0.92985
		0.30615	0.744898	0.125563	0.0516907	0.0952474	0.520017						0.5581	0.288835
		0.221482	0.546608	0.334502	0.468659	0.194362	0.236654						0.436887	0.288326
		0.279324	0.908318	0.253312	0.444033	0.343842	0.698574						0.417564	0.272042
		0.328987	0.060315	0.715367	0.536606	0.302706	0.627395						0.513588	0.596033
		0.13278	0.380106	0.615938	0.618378	0.209253	0.0827164						0.188501	0.732361
		0.566152	0.937517	0.181442	0.495622	0.52978	0.451939						0.332892	0.394678
		0.493146	0.495506	0.132851	0.695992	0.432645	0.853565						0.635535	0.263683
		0.26471	0.645575	0.357775	0.242014	0.233867	0.560723						0.481073	0.718065
		0.567344	0.535485	0.593203	0.300349	0.185858	0.570379						0.511741	0.949746
		0.671004	0.206058	0.400674	0.431377	0.384723	0.727519						0.72129	0.527658
		0.248614	0.0503155	0.54351	0.892654	0.618243	0.742896						0.321308	0.211433
		0.434204	0.143817	0.593651	0.464615	0.55327	0.492344						0.63528	0.821148
		0.535936	0.430267	0.444186	0.609058	0.423682	0.410897						0.665209	0.666811
		0.0875827	0.474165	0.295687	0.490197	0.531044	0.882924						0.545252	0.732133
		0.149979	0.484779	0.271279	0.656288	0.47317	0.817967						0.382252	0.442583
		0.5069	0.356035	0.534305	0.379638	0.970148	0.8849						0.300416	0.562491
		0.154475	0.445105	0.679542	0.52586	0.330715	0.841073						0.626614	0.493877
		0.206488	0.814849	0.387718	0.761388	0.245199	0.425761						0.733226	0.546175
		0.223626	0.470663	0.316313	0.539964	0.546135	0.60886						0.0124576	0.572767
		0.611512	0.561049	0.155891	0.820928	0.697872	0.28587						0.30457	0.19593
		0.746891	0.864428	0.795042	0.93747	0.418271	0.961612						0.405218	0.505665
		0.679234	0.555343	0.52004	0.774686	0.442492	0.705444						0.461792	0.635793
		0.290922	0.669037	0.715368	0.215058	0.186513	0.676372						0.0499562	0.909072
		0.0432886	0.420226	0.419158	0.63506	0.775302	0.579014						0.601974	0.87048
		0.290983	0.697831	0.600861	0.533808	0.356946	0.338492						0.363929	0.503
		0.532382	0.714579	0.526554	0.488585	0.677819	0.238668						0.828208	0.383938
		0.487438	0.141907	0.449207	0.501451	0.549537	0.419773						0.805926	0.285545
		0.320406	0.0565395	0.126937	0.353756	0.427175	0.357541						0.228189	0.803323
		0.522552	0.76272	0.45755	0.55669	0.644001	0.42323						0.216495	0.742026
		0.44442	0.111344	0.425854	0.889649	0.473865	0.792759						0.264781	0.637848
		0.349476	0.827962	0.511088	0.564884	0.527548	0.388499						0.494817	0.256005
		0.71009	0.113773	0.613411	0.780472	0.315671	0.45419						0.258455	0.127701
		0.457271	0.295624	0.593429	0.580089	0.293264	0.469881						0.579664	0.662992
		0.247601	0.532173	0.604268	0.407041	0.368435	0.240037						0.73218	0.440888
		0.493082	0.361293	0.134702	0.646078	0.498522	0.906268						0.150397	0.329506
		0.656609	0.68639	0.404737	0.307947	0.171458	0.583987						0.531375	0.273975
		0.141152	0.709531	0.0658929	0.143852	0.625179	0.644623						0.810086	0.512403
		0.360086	0.927694	0.216862	0.861632	0.684052	0.150686						0.490533	0.881841
		0.567461	0.484971	0.689709	0.364554	0.22962	0.588822						0.218658	0.247323
		0.147301	0.674322	0.543042	0.794644	0.551154	0.699808						0.585573	0.3252
		0.4261	0.326341	0.804839	0.694542	0.310099	0.228492						0.543049	0.884219
		0.509461	0.118569	0.603504	0.688138	0.198997	0.346559						0.335085	0.74991
		0.302881	0.194025	0.118414	0.286084	0.288867	0.357639						0.753861	0.947213
		0.353641	0.5244	0.375116	0.827231	0.669252	0.387393						0.598737	0.654084
		0.489712	0.731094	0.354961	0.387838	0.594373	0.114062						0.540547	0.808173
		0.429961	0.881464	0.453539	0.605124	0.564202	0.807714						0.822472	0.589899
		0.526555	0.242286	0.487652	0.284287	0.341511	0.849038						0.367247	0.29807
		0.20538	0.215509	0.628911	0.538844	0.138939	0.266842						0.0509719	0.551225
		0.324917	0.623913	0.485216	0.54694	0.463155	0.814011						0.635269	0.233916
		0.605258	0.0485389	0.0507892	0.141495	0.445407	0.352778						0.0837791	0.302481
		0.06659	0.759293	0.534136	0.38887	0.423533	0.333						0.756663	0.607076
		0.716423	0.662634	0.576427	0.819174	0.444547	0.183168						0.832364	0.69488
		0.164165	0.604768	0.449932	0.167185	0.645351	0.766283						0.0976268	0.570758
		0.629915	0.220376	0.685046	0.458786	0.887939	0.847441						0.726638	0.345822
		0.410886	0.260898	0.837413	0.426797	0.503607	0.709228						0.358263	0.363175
		0.405752	0.427039	0.407154	0.729549	0.44447	0.355202						0.737223	0.477645
		0.38136	0.88525	0.861004	0.655687	0.296431	0.706811						0.4321	0.269488
		0.617629	0.644887	0.555936	0.608582	0.524293	0.244242						0.636058	0.24284
		0.574184	0.599311	0.549681	0.818506	0.66606	0.669911						0.634108	0.913434
		0.442979	0.309325	0.543804	0.413599	0.520591	0.437937						0.395698	0.649939
		0.504156	0.752682	0.680792	0.63548	0.545996	0.646507						0.490385	0.782944
		0.505364	0.427805	0.0901812	0.744918	0.227106	0.748615						0.714379	0.957087
		0.611821	0.32694	0.512634	0.887821	0.719142	0.605449						0.512259	0.98737
		0.439051	0.146265	0.171896	0.308165	0.577524	0.984926						0.610346	0.242038
		0.605808	0.773541	0.240913	0.460636	0.118423	0.151549						0.481517	0.727002
		0.14487	0.780244	0.245755	0.707147	0.198332	0.735943						0.668008	0.37808
		0.282573	0.403221	0.344215	0.516177	0.417438	0.450186						0.516465	0.347841
		0.609067	0.363738	0.0938892	0.223434	0.183521	0.667717						0.619615	0.672319
		0.429644	0.276854	0.112094	0.604184	0.548051	0.832502						0.382379	0.317671
		0.290575	0.766964	0.768124	0.880663	0.47748	0.565429						0.203022	0.482906
		0.670213	0.589114	0.475138	0.623199	0.452412	0.956862						0.271451	0.175411
		0.196012	0.321335	0.207585	0.622746	0.40217	0.655655						0.14442	0.786791
		0.575955	0.798473	0.186193	0.403563	0.365932	0.587769						0.326404	0.272121
		0.379329	0.482927	0.522703	0.90347	0.127652	0.199941						0.75781	0.891988
		0.629923	0.319543	0.270598	0.52687	0.388204	0.46382						0.430305	0.657816
		0.317006	0.75124	0.567379	0.3093	0.859171	0.660412						0.571084	0.0756611
		0.52957	0.593851	0.652596	0.361338	0.0674391	0.073412						0.379692	0.323306
		0.178177	0.435843	0.465067	0.248313	0.38289	0.869123						0.0807255	0.329789
		0.382942	0.307264	0.419815	0.138706	0.405188	0.659285						0.279854	0.836704
		0.819318	0.395397	0.216464	0.544737	0.59904	0.58823						0.570538	0.459238
		0.608779	0.620853	0.55677	0.634931	0.884936	0.840398						0.437602	0.204433
		0.343554	0.527581	0.266539	0.801679	0.322053	0.174395						0.750897	0.306046
		0.566438	0.567309	0.34558	0.358353	0.74562	0.995152						0.369901	0.925733
		0.536576	0.965369	0.473839	0.933828	0.601112	0.602398						0.568472	0.692207
		0.231092	0.33884	0.109381	0.581386	0.365766	0.174243						0.536503	0.343592
		0.390978	0.430898	0.345908	0.26733	0.667303	0.664765						0.56332	0.65287
		0.591855	0.301125	0.405951	0.509648	0.496063	0.234336						0.397779	0.60539
		0.624004	0.695106	0.404284	0.101423	0.506133	0.289552						0.588535	0.33357
		0.684593	0.786217	0.24634	0.751995	0.105518	0.255437						0.605475	0.489102
		0.539442	0.781673	0.653477	0.178145	0.844537	0.313981						0.303859	0.591353
		0.543293	0.681109	0.190783	0.459976	0.546288	0.42976						0.0897393	0.527079
		0.263434	0.156201	0.636054	0.625039	0.879907	0.649344						0.389598	0.590271
		0.348077	0.200099	0.612373	0.191895	0.5341	0.951494						0.58862	0.601389
		0.13991	0.646528	0.438705	0.812736	0.523977	0.508248						0.386964	0.0476211
		0.345591	0.406309	0.273256	0.900336	0.352118	0.629373						0.637958	0.47664
		0.287935	0.811442	0.5419	0.429342	0.341729	0.363511						0.272079	0.236378
		0.535915	0.70521	0.297028	0.372025	0.484782	0.246004						0.558269	0.903319
		0.396886	0.284401	0.298587	0.743055	0.561288	0.55085						0.174649	0.292986
		0.306296	0.720442	0.490075	0.98405	0.185809	0.535799						0.280163	0.175826
		0.428818	0.641911	0.573139	0.865606	0.42927	0.32115						0.241698	0.60214
		0.772812	0.604992	0.623205	0.364867	0.522257	0.809667						0.715305	0.584517
		0.354892	0.0985866	0.101101	0.523983	0.247948	0.639473						0.502681	0.334549
		0.306421	0.599055	0.472362	0.141065	0.327093	0.777402						0.430546	0.624817
		0.349802	0.71693	0.491158	0.596281	0.32328	0.803224						0.281978	0.416825
		0.317328	0.809123	0.467342	0.85131	0.680307	0.129696						0.520595	0.839115
		0.800121	0.831567	0.448925	0.799607	0.564124	0.800241						0.221543	0.187611
		0.488007	0.390874	0.643377	0.669809	0.270145	0.727946						0.534234	0.0294128
		0.526464	0.548966	0.6075	0.506043	0.574804	0.807588						0.759171	0.583263
		0.601178	0.66137	0.813768	0.537402	0.722403	0.678563						0.207521	0.4637
		0.170021	0.851726	0.313965	0.305284	0.143959	0.13276						0.420166	0.434979
		0.51129	0.630954	0.733947	0.386352	0.439831	0.281313						0.278098	0.446148
		0.204615	0.561131	0.230085	0.510057	0.391692	0.379821						0.271105	0.697323
		0.606551	0.947942	0.342328	0.683098	0.35471	0.224218						0.435893	0.69331
		0.0968605	0.209682	0.711724	0.73396	0.263229	0.553338						0.229553	0.594686
		0.56519	0.488958	0.483332	0.95159	0.607488	0.89763						0.200723	0.288909
		0.655541	0.584747	0.19404	0.476966	0.39698	0.79401						0.350312	0.40138
		0.225901	0.785224	0.555691	0.459012	0.252075	0.685098						0.405858	0.666586
		0.611131	0.775094	0.648522	0.634359	0.298298	0.134536						0.380786	0.61096
		0.207421	0.870578	0.681875	0.150885	0.639818	0.347858						0.312885	0.976801
		0.56058	0.384022	0.258161	0.7241	0.743742	0.380655						0.341919	0.453156
		0.158915	0.465737	0.124011	0.409866	0.344732	0.453651						0.534692	0.459208
		0.0454786	0.750584	0.406383	0.337763	0.706877	0.441081						0.153488	0.642245
		0.105796	0.0875881	0.108483	0.313175	0.723808	0.301564						0.149142	0.345067
		0.975336	0.788814	0.142129	0.796811	0.475612	0.348664						0.135165	0.602808
		0.181741	0.125456	0.218482	0.280306	0.335319	0.925542						0.569142	0.357649
		0.700681	0.556723	0.116232	0.20988	0.388644	0.535409						0.231622	0.351295
		0.501661	0.65941	0.372858	0.52797	0.415709	0.7018						0.436678	0.200612
		0.66708	0.358567	0.53252	0.670852	0.463345	0.724504						0.289862	0.691725
		0.817382	0.315433	0.370411	0.578482	0.265696	0.399254						0.4875	0.964152
		0.412367	0.542762	0.473915	0.115471	0.0783339	0.242886						0.681624	0.271122
		0.254362	0.283003	0.278742	0.530404	0.32653	0.878958						0.329742	0.776362
		0.346707	0.809687	0.699287	0.36276	0.41436	0.589766						0.529573	0.72065
		0.514015	0.20512	0.169247	0.246651	0.0510439	0.468262						0.0607129	0.0363752
		0.0960853	0.224643	0.525549	0.859006	0.213676	0.274718						0.521155	0.416496
		0.464344	0.496006	0.454063	0.0760682	0.314268	0.246594						0.553225	0.322092
		0.559602	0.160536	0.792166	0.543492	0.147483	0.45834						0.171239	0.616642
		0.737588	0.693855	0.750288	0.640265	0.362936	0.657409						0.214049	0.615744
		0.550494	0.700127	0.174711	0.804755	0.194638	0.35227						0.385034	0.122329
		0.28861	0.736438	0.325913	0.54603	0.26222	0.306986						0.457145	0.781835
		0.396632	0.514748	0.377223	0.636445	0.291149	0.196451						0.818919	0.975375
		0.725876	0.703804	0.334752	0.80285	0.427102	0.553299						0.366566	0.772567
		0.458571	0.762323	0.491043	0.13207	0.109662	0.238162						0.230388	0.662943
		0.574554	0.29505	0.102376	0.660011	0.641265	0.322004						0.076214	0.0740697
		0.433127	0.605698	0.467801	0.654277	0.150754	0.278106						0.053827	0.354251
		0.388126	0.376759	0.662891	0.382628	0.402929	0.907154						0.620516	0.86671
		0.175471	0.574445	0.533993	0.0901104	0.11732	0.693428						0.165404	0.25818
		0.0942605	0.645169	0.0270183	0.247691	0.479227	0.198628						0.231349	0.724025
		0.427263	0.945475	0.351044	0.616279	0.630451	0.483365						0.60255	0.61268
		0.30401	0.278781	0.289474	0.569312	0.226646	0.773423						0.583014	0.236385
		0.323525	0.897992	0.666695	0.286709	0.370371	0.9316						0.270204	0.0467747
		0.348628	0.498089	0.403166	0.432034	0.445418	0.788751						0.600283	0.747337
		0.215567	0.470879	0.0807108	0.679699	0.211427	0.533392						0.5641	0.405194
		0.508356	0.677251	0.194703	0.246672	0.722005	0.882777						0.348137	0.171101
		0.317722	0.491674	0.769021	0.58702	0.215724	0.632942						0.524817	0.507922
		0.29866	0.439523	0.287463	0.894363	0.862476	0.568123						0.622565	0.632311
		0.285331	0.576394	0.166898	0.616907	0.589242	0.79829						0.219019	0.630033
		0.199172	0.304938	0.50819	0.940534	0.376872	0.425539						0.433453	0.442344
		0.619193	0.68874	0.379412	0.925335	0.156884	0.746725						0.351935	0.265087
		0.680223	0.490047	0.366941	0.715456	0.477748	0.656645						0.533545	0.346884
		0.263693	0.359791	0.55541	0.652261	0.178298	0.652497						0.716183	0.623532
		0.460233	0.685434	0.397668	0.846292	0.418049	0.675666						0.352805	0.271973
		0.560014	0.5498	0.252247	0.260284	0.375338	0.219926						0.690959	0.617256
		0.254816	0.131094	0.110943	0.709205	0.407319	0.591697						0.426754	0.793448
		0.578439	0.53063	0.450278	0.410127	0.0879545	0.58542						0.263966	0.628068
		0.334798	0.739403	0.0323829	0.385555	0.69606	0.592297						0.110585	0.574465
		0.506867	0.792477	0.282021	0.644147	0.0895691	0.275846						0.573402	0.576605
		0.424941	0.87152	0.486396	0.302105	0.438188	0.459713						0.143441	0.377192
		0.131871	0.455592	0.293218	0.590412	0.334853	0.375376						0.128123	0.341061
		0.480377	0.933376	0.130805	0.330392	0.820533	0.482284						0.273092	0.826783
		0.866774	0.731912	0.246651	0.638412	0.344483	0.735506						0.429832	0.248331
		0.511621	0.306137	0.418629	0.552625	0.585965	0.636588						0.47616	0.371475
		0.511494	0.739855	0.544981	0.956788	0.334981	0.109301						0.825107	0.944033
		0.488093	0.561705	0.310539	0.492743	0.448502	0.966494						0.809183	0.695967
		0.567868	0.575104	0.474707	0.270065	0.258748	0.40534						0.558673	0.434241
		0.619433	0.823199	0.237808	0.756416	0.438855	0.893644						0.781776	0.508609
		0.375096	0.803648	0.578566	0.517845	0.241639	0.450423						0.15704	0.312883
		0.484603	0.564824	0.465337	0.794736	0.450206	0.686014						0.137478	0.393247
		0.622128	0.896717	0.360141	0.474794	0.59863	0.625529						0.454399	0.762791
		0.646447	0.27776	0.288651	0.78548	0.318353	0.56221						0.0845418	0.135264
		0.424663	0.919041	0.494372	0.494006	0.202239	0.296456						0.0918427	0.649431
		0.25873	0.835168	0.793688	0.542671	0.496838	0.270554						0.591985	0.52225
		0.764119	0.208642	0.502564	0.485829	0.594041	0.789561						0.817459	0.402492
		0.682273	0.960573	0.344196	0.534794	0.593105	0.651072						0.3347	0.646344
		0.441363	0.485922	0.267302	0.408417	0.376658	0.929718						0.889321	0.813633
		0.207468	0.255723	0.720579	0.4442	0.145537	0.792529						0.838028	0.33968
		0.308607	0.244242	0.199325	0.329831	0.188531	0.180286						0.479338	0.472364
		0.362783	0.47088	0.677489	0.644691	0.80394	0.592796						0.366141	0.722881
		0.598527	0.587983	0.468486	0.478751	0.133144	0.621904						0.870054	0.990316
		0.341261	0.774327	0.631855	0.745007	0.504517	0.152938						0.518247	0.26796
		0.163597	0.673187	0.398075	0.709009	0.550972	0.859741						0.209894	0.48895
		0.184287	0.709094	0.519831	0.523268	0.223803	0.0875333						0.376565	0.405729
		0.628005	0.433032	0.425307	0.211127	0.841903	0.46047						0.662205	0.65133
		0.404757	0.165221	0.597627	0.507469	0.388399	0.578876						0.324685	0.775393
		0.360527	0.202564	0.0373493	0.0495129	0.471454	0.308949						0.583079	0.388989
		0.499985	0.821902	0.402433	0.340944	0.179193	0.662808						0.774582	0.676635
		0.22385	0.873687	0.316987	0.202571	0.39662	0.667643						0.250973	0.446746
		0.31031	0.612514	0.892155	0.692801	0.766866	0.839445						0.29584	0.700197
		0.424934	0.494085	0.656147	0.10166	0.236982	0.298107						0.0613003	0.0832387
		0.687249	0.52211	0.524953	0.228778	0.564827	0.727464						0.62489	0.275419
		0.329333	0.407206	0.507675	0.478513	0.394223	0.281515						0.647635	0.112079
		0.176142	0.617949	0.498576	0.500203	0.617038	0.8118						0.828329	0.665093
		0.59054	0.710631	0.632989	0.554315	0.493674	0.400756						0.414897	0.372538
		0.280293	0.47809	0.517062	0.129914	0.275297	0.637333						0.651779	0.965307
		0.47793	0.627839	0.575772	0.341295	0.681849	0.688747						0.623985	0.509897
		0.593192	0.603787	0.0925455	0.90574	0.393659	0.766127						0.553765	0.429279
		0.588774	0.375912	0.759324	0.311018	0.313907	0.157355						0.508612	0.155818
		0.429136	0.921404	0.327427	0.760458	0.546534	0.910467						0.428032	0.623417
		0.167501	0.423801	0.262504	0.530536	0.552495	0.794351						0.724493	0.987309
		0.319271	0.783428	0.440855	0.452102	0.230879	0.728293						0.356906	0.451944
		0.498628	0.589317	0.281727	0.427909	0.603541	0.636579						0.570421	0.130146
		0.311252	0.757433	0.545334	0.892482	0.179215	0.625272						0.15292	0.515635
		0.451027	0.38506	0.545468	0.910694	0.621022	0.0925034						0.496909	0.775179
		0.439075	0.634584	0.480771	0.313649	0.709469	0.705164						0.67562	0.587055
		0.217162	0.404186	0.552727	0.420617	0.333817	0.447731						0.647811	0.411538
		0.596599	0.553214	0.408253	0.354825	0.608218	0.657208						0.519858	0.692068
		0.587732	0.660277	0.335798	0.729204	0.499819	0.17137						0.702314	0.82105
		0.3632	0.613149	0.308562	0.457669	0.085519	0.811559						0.788752	0.937615
		0.252897	0.174494	0.50315	0.502663	0.288973	0.638659						0.790573	0.811255
		0.0793816	0.745097	0.393092	0.379698	0.563409	0.539505						0.697631	0.676853
		0.549956	0.445231	0.292932	0.727872	0.64019	0.821869						0.819977	0.656394
		0.304833	0.449897	0.196942	0.594113	0.56924	0.845238						0.599275	0.661707
		0.676013	0.541763	0.437305	0.416484	0.807907	0.90358						0.293649	0.45245
		0.508613	0.36447	0.125669	0.916714	0.68624	0.83937						0.391675	0.376518
		0.307453	0.499401	0.592334	0.429936	0.337228	0.530738						0.48508	0.538322
		0.56292	0.655635	0.525177	0.303072	0.701691	0.359773						0.62865	0.371775
		0.155064	0.146006	0.280017	0.301943	0.501912	0.70135						0.769851	0.617318
		0.604315	0.587771	0.50943	0.289977	0.722837	0.389224						0.25819	0.504497
		0.312928	0.452201	0.21576	0.881659	0.508056	0.875003						0.444926	0.725895
		0.476868	0.124676	0.584417	0.830475	0.507258	0.682475						0.249777	0.548351
		0.20323	0.839964	0.306058	0.592156	0.763361	0.985561						0.428327	0.37778
		0.291293	0.296474	0.283904	0.126849	0.44603	0.929811						0.403863	0.566554
		0.213469	0.745749	0.208814	0.368203	0.189866	0.434769						0.436739	0.851383
		0.687095	0.74948	0.373921	0.410686	0.606941	0.642542						0.454232	0.568127
		0.366582	0.553868	0.360304	0.789495	0.516593	0.230929						0.256259	0.69382
		0.115564	0.262518	0.73026	0.573489	0.376664	0.85088						0.354766	0.701629
		0.33284	0.390033	0.118154	0.222344	0.400632	0.803278						0.701985	0.343748
		0.413932	0.595527	0.32892	0.883592	0.525459	0.209783						0.446927	0.731142
		0.354665	0.374377	0.231638	0.746221	0.599767	0.257208						0.965924	0.999208
		0.543616	0.56893	0.516292	0.751877	0.690504	0.464916						0.972278	0.897947
		0.378581	0.672518	0.13279	0.187274	0.663587	0.849334						0.65958	0.410636
		0.29474	0.512387	0.445374	0.30563	0.264618	0.649548						0.537505	0.400333
		0.531943	0.888595	0.341487	0.658742	0.239533	0.07169						0.718275	0.189726
		0.726874	0.326627	0.320386	0.191392	0.350975	0.12664						0.186265	0.648351
		0.386848	0.557529	0.427376	0.5715	0.671074	0.225359						0.529178	0.629051
		0.52559	0.81817	0.275628	0.626788	0.58842	0.822457						0.549895	0.892182
		0.0911367	0.604403	0.564337	0.494233	0.15489	0.105834						0.643138	0.739289
		0.283386	0.478939	0.267103	0.592925	0.561945	0.513737						0.8517	0.60701
		0.259526	0.365828	0.353846	0.125972	0.610959	0.44069						0.406116	0.214268
		0.566273	0.65021	0.506982	0.895641	0.506642	0.635271						0.201257	0.200639
		0.276929	0.698791	0.309007	0.531277	0.526061	0.760211						0.50668	0.852374
		0.510023	0.782941	0.49174	0.417667	0.620093	0.230939						0.621987	0.280546
		0.587565	0.662896	0.458893	0.531448	0.722701	0.310664						0.836726	0.286377
		0.549677	0.59414	0.517033	0.708527	0.660565	0.992543						0.55703	0.783373
		0.53864	0.78805	0.677786	0.98144	0.452456	0.437466						0.661972	0.494266
		0.199394	0.491372	0.412672	0.635474	0.364239	0.703998						0.225171	0.730374
		0.542188	0.52101	0.536387	0.946193	0.577869	0.327142						0.617347	0.364173
		0.205234	0.535757	0.296294	0.737975	0.540913	0.831285						0.0977794	0.473993
		0.840511	0.911923	0.396089	0.316812	0.205705	0.731725						0.608786	0.892095
		0.29533	0.697968	0.412922	0.593535	0.591621	0.790646						0.629432	0.626097
		0.247056	0.681702	0.481041	0.411577	0.632853	0.578734						0.390815	0.500533
		0.355837	0.368405	0.63482	0.550717	0.670451	0.299678						0.455936	0.8452
		0.188744	0.193424	0.567852	0.967493	0.426524	0.487638						0.675108	0.618102
[truncated: 3,423 more rows]

## Sheet: Fig3h
WT on glass			E-cad KO on glass
density interval	hex/nem crossover		density interval	hex/nem crossover
D1	1.83		D3	0.88
D2	1.65		D4	0.79
D3	1.28		D5	0.73
D4	1.22		D6	0.69
D5	0.81

## Sheet: Fig4d-S2
on glass
D1				D2				D3				D4				D5				D6
WT		E-cad KO		WT		E-cad KO		WT		E-cad KO		WT		E-cad KO		WT		E-cad KO		WT		E-cad KO
nematic	hexatic	nematic	hexatic	nematic	hexatic	nematic	hexatic	nematic	hexatic	nematic	hexatic	nematic	hexatic	nematic	hexatic	nematic	hexatic	nematic	hexatic	nematic	hexatic	nematic	hexatic
0	4.43213			2.76817	5.53633			14.359	20.5128	6.20155	24.8062	26.6667	26.6667	9.41176	47.0588	15.7895	21.0526	0	33.8028			10.5263	10.5263
14.4044	6.6482			17.7778	19.5556			10.2041	12.2449	11.4286	25.7143	10.084	23.5294	9.30233	23.2558	17.5824	21.978	9.7561	29.2683			17.7778	8.88889
3.7037	11.1111			5.53633	17.9931			18.9349	18.9349	3.07692	46.1538	10.2564	30.7692	17.5824	30.7692	23.8806	47.7612	12.9032	45.1613			10.2564	20.5128
7.40741	4.93827			6.92042	6.92042			22.695	17.0213	15.5039	12.4031	4.0404	40.404	18.1818	50.9091	25.5319	17.0213	0	19.0476			39.0244	9.7561
7.25624	7.25624			4.15225	19.3772			2.8777	23.0216	5.7554	20.1439	13.986	16.7832	15.2381	30.4762	4.87805	19.5122	9.30233	46.5116			0	35.7143
3.7037	13.5802			3.13725	10.9804			14.0845	16.9014	30.303	21.2121	9.91736	16.5289	3.53982	28.3186	18.75	12.5	14.2857	47.619			0	16
6.17284	11.1111			1.77778	19.5556			0	22.2222	21.2121	18.1818	6.61157	29.7521	8.51064	34.0426	25	20	10.9589	16.4384			0	29.6296
7.40741	12.3457			10.9804	12.549			2.8169	16.9014	3.2	38.4	0	16.6667	26.4151	18.8679	8.88889	31.1111	0	54.7945			15.0943	37.7358
9.87654	9.87654			8.88889	19.5556			16.6667	13.8889	9.02256	30.0752	13.2231	19.8347	8.79121	30.7692			10.1266	30.3797			17.0213	17.0213
9.87654	23.4568			9.68858	19.3772			14.2012	21.3018	8.88889	29.6296	9.91736	9.91736	0	20.8333			0	5.40541			8.33333	0
5.54017	22.1607			11.0727	16.609			13.8889	16.6667	13.0081	19.5122	4	20	10.8108	36.036			12.9032	32.2581			17.7778	17.7778
4.93827	8.64198			1.38408	8.3045			2.08333	12.5	11.2676	25.3521	3.30579	16.5289	18.6916	22.4299			12.5	12.5			16	56
				9.375	18.75			5.55556	16.6667	6.4	28.8	3.30579	19.8347	0	42.8571			6.25	12.5			8	24
				0	21.875			11.3475	11.3475			19.8347	16.5289	3.66972	29.3578			10.5263	36.8421			0	35.2941
				4.15225	8.3045			16.568	16.568			6.66667	16.6667	9.63855	14.4578			11.9403	0			0	36.3636
				9.72222	15.2778			0	16.6667			0	23.1884	13.7931	27.5862			28.2353	42.3529			19.5122	19.5122
				11.0727	17.9931			24.8705	18.6528			6.61157	19.8347	29.6296	11.1111			27.7778	44.4444			8.51064	51.0638
				3.125	15.625			9.58084	9.58084			8.39161	16.7832	21.2766	51.0638			0	17.9104			27.907	18.6047
				9.375	3.125			11.976	7.18563			11.1888	25.1748	3.66972	25.6881			35.2941	35.2941			16.3265	40.8163
				9.68858	9.68858			8.39161	13.986			6.66667	13.3333	17.9775	0			46.6667	20			12.5	37.5
				3.125	3.125			0	2.04082			0	20.8696	22.8571	22.8571			9.87654	34.5679			7.69231	61.5385
				5.53633	23.5294			8.33333	19.4444			0	19.8347	12.766	34.0426			0	17.1429			0	30.7692
				6.25	6.25			13.986	22.3776			28	28	7.40741	25.9259			21.9178	54.7945			12.1212	60.6061
				13.8408	4.15225			0	19.4444			16	12	14.1593	21.2389			19.3548	38.7097			17.7778	26.6667
				8.3045	8.3045			0	11.3475			16	48	15.2381	26.6667			9.41176	42.3529			0	12.9032
				2.04082	18.3673			0	19.7183			16	12	16.8067	33.6134			23.2558	18.6047			25	16.6667
				8.16327	26.5306			2.36686	16.568			3.38983	10.1695	17.2043	38.7097			23.1884	23.1884
				12.2449	12.2449			8.16327	22.449			4	12	12.3711	45.3608			0	31.3725
				8.88889	10.6667			8.33333	25			3.30579	29.7521	0	42.3077			7.69231	53.8462
				10.6667	7.11111			7.10059	28.4024			0	16.6667	15.0943	11.3208			0	21.4286
				1.77778	8.88889			8.33333	16.6667			8.08081	20.202	10.9091	18.1818			0	29.4118
				0	8.88889			16.7665	16.7665			24	32	0	39.5062			0	20
				3.57143	12.5			9.58084	11.976			19.8347	23.1405	0	23.2558			6.25	25
				10.2041	14.2857			8.33333	0			16.5289	16.5289	9.87654	14.8148			24.2424	30.303
				6.12245	6.12245			23.6686	37.8698			0	19.8347	8.60215	34.4086			0	45.1613
								0	19.7183			13.2231	33.0579	34.7826	34.7826			13.3333	20
								5.55556	19.4444			26.6667	3.33333	8.51064	38.2979			16.4384	21.9178
								5.6338	2.8169			16	24	8.24742	16.4948			19.3548	6.45161
								2.77778	13.8889			24.2424	44.4444	14.9533	7.47664			18.6047	37.2093
								7.31707	9.7561			3.30579	36.3636	7.69231	26.9231			5.26316	21.0526
								4.73373	23.6686			9.91736	6.61157	14.8148	11.1111			20.6897	34.4828
								9.63855	14.4578			13.2231	23.1405	11.1111	14.8148			7.14286	14.2857
								2.36686	4.73373			6.61157	19.8347	21.2389	31.8584			26.6667	48
								2.36686	9.46746			9.91736	39.6694	7.47664	14.9533			10.5263	42.1053
								8.33333	27.7778			13.2231	16.5289	32.6531	32.6531			11.9403	17.9104
								2.77778	22.2222			23.5294	20.1681	0	26.087			6.77966	20.339
								21.3018	9.46746			3.30579	19.8347	9.41176	23.5294			5.47945	32.8767
								2.39521	28.7425			10	36.6667	22.6415	22.6415			12.9032	19.3548
								4.79042	21.5569			8	20	7.69231	34.6154			31.5789	36.8421
								0	30.5556			3.30579	13.2231	15.3846	30.7692			5.47945	16.4384
								12.0482	26.506			19.8347	23.1405	21.978	26.3736			5	10
								8.29016	24.8705			9.91736	13.2231	13.0435	39.1304			17.6471	11.7647
								8.33333	19.4444			4	8	0	49.0566			14.6341	53.6585
								9.52381	21.4286			6.61157	16.5289	16.2162	43.2432			22.9885	55.1724
								13.8889	13.8889			0	32	0	40.9091
								5.6338	16.9014			4.0404	16.1616	19.802	7.92079
								9.46746	16.568			16.5289	33.0579	3.80952	19.0476
								20.6186	12.3711			16.8067	13.4454	15.534	27.1845
								2.77778	8.33333			19.8347	23.1405	21.2389	31.8584
								9.46746	23.6686			6.61157	16.5289	34.2857	34.2857
								11.1888	13.986			3.30579	16.5289	0	28.2353
								13.986	11.1888					21.8182	21.8182
								7.10059	7.10059					24.4898	24.4898
								13.8889	11.1111					15.6863	15.6863
								8.51064	22.695					23.5294	28.2353
								0	11.1111					4.30108	25.8065
								4.7619	23.8095					8.33333	25
								5.55556	11.1111					26.6667	22.2222
								2.77778	2.77778					26.9231	26.9231
								22.3776	36.3636					0	21.2766
								2.38095	21.4286					12	20
								11.1111	19.4444					10.5263	42.1053
								2.77778	25					27.451	50.9804
								12.6984	10.582					7.54717	33.9623
								16.3265	18.3673					27.5862	27.5862
								9.63855	7.22892					13.9535	9.30233
								22.2222	13.8889					7.33945	18.3486
								4.73373	30.7692					17.9775	26.9663
								5.55556	19.4444					0	28.8288
								16.6667	25					16.3265	24.4898
								7.10059	26.0355					11.8812	31.6832
								23.9521	26.3473					7.61905	7.61905
								8.16327	12.2449					21.2766	25.5319
								4.73373	14.2012					7.61905	7.61905
								0	21.3018					8.51064	12.766
								18.75	6.25					8	20
								0	2.7972					11.7647	23.5294
								5.67376	11.3475					12.766	29.7872
								22.3776	36.3636					8.08081	12.1212
								13.8889	16.6667					19.0476	61.9048
								0	16.6667					0	12.6984
								5.55556	16.6667					24.7423	16.4948
								11.1888	13.986					4.49438	17.9775
								0	21.5569					34.1463	39.0244
								2.8169	33.8028					4.34783	34.7826
								5.55556	27.7778					16.8421	33.6842
								27.972	11.1888					8.60215	38.7097
								22.2222	11.1111					26.6667	30.4762
								27.7778	11.1111					18.018	32.4324
								11.1111	22.2222					10.7143	42.8571
								2.77778	19.4444					22.2222	37.037
								14.0845	2.8169					18.018	39.6396
								7.10059	18.9349					21.8182	21.8182
								16.6667	13.8889					18.8235	23.5294
								2.8777	11.5108					0	32.4324
								11.1111	13.8889					15.1899	30.3797
								9.63855	21.6867					16.8421	46.3158
								21.3018	18.9349					0	18.6047
								11.8343	30.7692					0	34.0426
								2.77778	22.2222					7.40741	11.1111
														16.1616	32.3232
														0	23.5294
														26.9231	23.0769
														33.0275	22.0183
														4.54545	31.8182
														4.21053	33.6842
														19.2308	42.3077
														8.51064	38.2979
														8.98876	40.4494
														25	28.5714
														8.98876	13.4831
														15.2381	45.7143
														0	15.8416

## Sheet: Fig5a
WT on 25 kPa									WT on 49 kPa									E-cad KO on 25 kPa							E-cad KO on 49 kPa
D1		D2		D3		D4			D1		D2		D3		D4			D2		D3		D4			D2		D3		D4
cc distance (µm)	shape index	cc distance (µm)	shape index	cc distance (µm)	shape index	cc distance (µm)	shape index		cc distance (µm)	shape index	cc distance (µm)	shape index	cc distance (µm)	shape index	cc distance (µm)	shape index		cc distance (µm)	shape index	cc distance (µm)	shape index	cc distance (µm)	shape index		cc distance (µm)	shape index	cc distance (µm)	shape index	cc distance (µm)	shape index
10.9563	4.0406	14.3312	4.0355	17.5271	4.06455	19.181	4.05168		11.8871	3.94842	12.7577	3.97162	15.1931	4.11021	18.7198	4.19437		14.4632	4.19479	16.2324	4.38213	18.8095	4.05948		14.375	4.24362	15.8	4.03318	18.1965	4.16946
11.3972	4.04408	12.781	4.12318	16.5424	4.21329	18.9542	4.14605		12.2379	4.03217	14.8875	4.19008	15.6221	4.04965	19.5422	4.09728		14.1007	4.11041	15.8029	4.19534	18.886	4.32324		13.2273	4.53789	16.8529	4.13256	18.707	4.18038
10.8193	3.89021	14.6097	4.09756	15.9765	4.15699	19.4919	4.21297		12.3482	4.06845	13.3414	4.11603	15.5349	4.25343	18.4304	4.11949		14.2311	4.22527	15.1231	4.10398	18.8001	4.16102		14.2446	4.21794	15.4283	4.06382	18.0356	4.03119
11.5821	3.98244	14.1735	4.14565	14.972	4.20305	19.6584	4.09718		12.0892	4.01574	14.4438	4.08242	15.1462	4.01056	17.7972	4.32352		13.8856	4.14079	15.1645	4.12434	17.559	4.36595		14.6599	4.31298	15.9981	4.07359	17.617	4.14602
11.4914	4.03359	13.9661	4.10859	17.0699	4.20321	19.1746	4.2435		12.3637	4.03319	14.6735	4.16919	15.8215	4.36937	19.6521	4.15608		13.8897	4.44659	15.6058	4.01114				14.6845	4.18672	15.0511	3.9576	18.393	4.30134
11.8794	4.01858	13.1172	4.11443	17.1266	4.18854	19.2281	4.22647		12.1022	4.08818	14.1864	4.13584	16.2398	4.04158	18.625	4.32152		13.6776	4.25098	15.2183	4.03081				13.5084	4.50808	15.1879	4.2194
11.4882	4.02106	14.3349	4.14608			17.6977	4.11303		12.3181	4.03456	14.4238	4.13884	16.911	4.07297	19.6101	4.18118		14.8831	4.37878	15.3929	4.09115				14.9364	3.97796	16.6722	4.06363
11.5583	4.08079	12.9007	4.02819			18.0399	4.21631		12.326	4.02904	13.9717	4.07256	17.4187	4.17924	18.793	4.1455		14.8055	4.26886	15.4044	4.10172				13.7196	4.02319	16.8183	4.08018
12.0906	4.07784	13.1497	4.20558			18.9653	4.19658		11.8128	4.00826	13.9672	3.95565	17.2966	4.11529	18.2518	4.19714		14.608	4.04416	15.4164	4.02057				14.8985	4.11042	15.5636	4.0138
11.7593	4.06196	12.7066	4.04999			19.5688	4.25547		11.8335	4.08246	13.578	4.05855	15.5877	4.21728	19.3565	4.18327		14.9385	4.09087	16.1018	4.08232				13.4562	4.14579	16.073	4.16495
11.4495	4.06203	14.3406	4.23863			17.8701	4.30798		12.1297	3.98523	13.8903	4.0584	15.7771	4.13227	18.1794	4.1886		14.9439	4.06937	15.4803	4.07903				14.3335	4.16299	15.1086	4.18065
11.4338	4.00154	13.5588	4.16688			19.0938	4.15784				12.8034	4.16348	16.942	4.12372	18.6532	4.32023		14.6204	4.04745	15.6297	4.07126				14.2137	4.12032	16.7631	4.21333
11.276	4.06644	12.6774	4.12793								12.7241	4.06663	15.6351	4.11133	18.0735	4.26596		14.8961	4.01182	15.3048	4.00759				14.7642	4.01267	16.51	4.18529
10.8641	4.0109										12.9717	4.05154	16.8845	4.19515	18.4337	4.11585		14.7617	4.054	15.0666	4.0337				14.9436	4.11385	15.5732	4.13069
11.1718	4.05811										14.011	4.06026	17.3175	4.1632	19.6994	4.43329		13.0868	4.25414	15.7661	4.03444				14.4431	4.10012	15.1925	4.10411
11.3258	4.04101										13.7089	4.00975	17.3757	4.09538	19.4448	4.2559		12.7096	4.13856	15.4527	4.05707				14.859	4.14287	16.0543	4.23806
11.6605	4.0608										13.912	4.03196	17.1088	4.17776	18.7987	4.17562		13.5271	4.15543	15.2863	4.08502				14.5353	4.16364	16.7591	4.03729
11.634	4.07628										12.4264	3.99171	17.1945	4.13563	19.7705	4.34524		12.9925	4.17622	15.0354	4.06917				14.6492	4.21848	17.1707	4.04456
11.4001	4.0659										12.4072	4.04414	16.9731	4.08636	20.0278	4.42664		13.3916	4.16077	15.7336	4.09155				14.353	4.20548	15.2004	3.97712
11.3501	3.97124										14.8789	4.06792	17.4359	4.11307	19.6405	4.18548		13.4856	4.12315	15.3322	4.06167				14.5815	4.07583	16.2329	3.94837
11.2027	3.98405														18.8862	4.11603		12.9409	4.19883	15.9145	4.24022				14.3488	4.00034	17.3429	4.01271
11.9988	4.05067																	12.6281	4.28112	17.1251	4.19846				14.6397	4.07024	16.3686	4.00549
10.6497	3.97448																	12.6913	4.17082	17.4835	4.27308				14.3328	4.09812	17.3121	4.06756
10.8095	4.02272																	13.241	4.08601						14.7277	4.12554	16.116	3.95191
11.8398	4.01044																	13.0135	4.13838						14.7617	4.07024	17.5358	4.10584
11.3668	4																	13.6567	4.0643						13.7458	4.11115	16.5944	4.06933
10.5474	4.06416																	14.0786	4.32515						14.5548	4.01204	16.8564	3.99333
9.89255	4.01184																	12.5677	4.21273						14.1441	4.08734	16.892	4.19327
11.2956	4.05119																	13.4635	3.97726						14.8815	4.28694	16.4002	4.05937
9.7535	3.98487																	14.2243	3.97301						14.5785	4.37438	16.4401	4.02249
11.354	4.02594																	14.8872	3.98706						14.509	4.31609	16.7827	4.0188
10.9298	4.00086																	14.8386	3.97819						14.0293	4.18446	16.9757	4.05562
11.2475	3.99975																	14.1629	3.9538						13.4557	4.37854	16.0289	4.12468
11.0939	4.06594																	14.4493	3.97467						14.0438	4.28268	16.3848	3.98267
10.4822	4.10009																	13.5501	3.98838						13.1794	4.13885	16.5037	3.92085
11.5389	4.0053																	14.0097	4.07065						13.5988	4.21676	16.1388	3.99008
10.8789	3.9939																	13.9079	4.07143						14.3007	4.20252	15.593	4.00976
11.1218	4.02428																	13.7288	3.98422						13.0611	4.27853	16.999	3.96818
11.5668	4.0932																	14.572	3.96747						13.2386	4.13642	16.0928	3.95149
11.3328	4.03468																	13.6351	4.03706						12.7168	4.19157	16.0138	4.00256
12.1233	3.99832																	13.6941	4.05459						13.9538	4.23758	16.6637	3.93907
10.7673	4.03514																	13.6999	3.97022						13.9642	4.17326	15.1345	4.00335
10.8618	4.09039																	13.9828	4.09052						14.2779	4.26875	15.6302	4.20895
10.9246	4.08937																	14.7734	4.05835						14.2448	4.34734	16.2804	4.08487
10.6833	4.03791																	13.6874	4.05013						14.4535	4.40816	15.4951	4.05031
10.8688	4.02006																	14.6945	4.1727						13.4165	4.17336	16.4226	4.09261
10.563	4.00557																	13.6373	4.07491						13.8032	4.32131	15.9659	4.12713
12.0641	4.01532																	14.0057	4.14071						14.2161	4.24565	15.7753	3.99475
10.3603	4.07144																	14.9527	4.10217								16.1405	4.07427
10.782	4.00831																	14.9455	4.02456								16.7277	4.0742
10.9922	3.98308																	13.3307	4.04269								15.8752	4.07492
10.5184	3.95158																	14.0381	4.1094								16.6714	4.0605
11.404	4.10304																	14.7176	4.03622								17.5205	4.31922
10.4823	4.00771																	14.905	4.51777								16.4112	3.94918
10.8383	3.97887																										16.7748	4.0674
9.96831	4.03742																										16.4528	3.97096
10.8902	3.97608																										15.7533	4.05268
10.6953	3.98234																										17.0758	4.10312
10.4148	3.99383																										15.349	4.10667
11.0652	4.04606																										15.8026	4.14691
11.8456	4.05002																										15.4206	4.2377
10.8442	4.00156																										15.4998	4.14957
																											15.2133	4.29001
																											16.0133	4.17539
																											15.9251	4.27017
																											16.9962	4.76598
																											15.9506	4.27382
																											16.3719	4.11068
																											16.8169	4.34033
																											15.4036	4.08442
																											15.6679	4.00686
																											15.4445	3.95717
																											15.272	3.99513
																											15.9472	4.02819
																											15.3887	3.97151
																											15.324	4.09496
																											16.2989	3.97479
																											15.3767	4.01195
																											16.6271	4.04769
																											15.2246	4.09255
																											16.0006	4.02269
																											15.9288	4.05267
																											16.2149	4.08252
																											16.6791	4.11778
																											15.329	4.04012
																											16.7176	4.09491
																											16.5151	3.94054
																											16.3487	4.0181
																											16.4193	4.07514
																											15.6381	4.15459
																											15.6625	4.06751

## Sheet: Fig5bc
WT on 25 kPa									WT on 49 kPa									E-cad KO on 25 kPa							E-cad KO on 49 kPa
D1		D2		D3		D4			D1		D2		D3		D4			D2		D3		D4			D2		D3		D4
gamma_2	gamma_6	gamma_2	gamma_6	gamma_2	gamma_6	gamma_2	gamma_6		gamma_2	gamma_6	gamma_2	gamma_6	gamma_2	gamma_6	gamma_2	gamma_6		gamma_2	gamma_6	gamma_2	gamma_6	gamma_2	gamma_6		gamma_2	gamma_6	gamma_2	gamma_6	gamma_2	gamma_6
0.222895	0.596068	0.574776	0.526002	0.159371	0.502957	0.667158	0.554769		0.55093	0.719656	0.537067	0.341781	0.559354	0.25387	0.982612	0.851601		0.317756	0.910039	0.0973794	0.345328	0.396838	0.862656		0.676832	0.471439	0.122037	0.196709	0.0577696	0.770363
0.0464768	0.157048	0.435261	0.665244	0.211299	0.61011	0.486887	0.207464		0.471793	0.699925	0.311771	0.780372	0.078463	0.367409	0.602252	0.650006		0.877792	0.686159	0.710565	0.754236	0.472954	0.464057		0.484406	0.629326	0.580015	0.410159	0.29151	0.352166
0.590733	0.854295	0.022166	0.114894	0.380371	0.287999	0.773889	0.470253		0.534264	0.388387	0.629826	0.281842	0.708786	0.456188	0.481392	0.870728		0.231981	0.39721	0.555131	0.423947	0.474251	0.630072		0.205841	0.655724	0.614889	0.177243	0.492516	0.425298
0.227343	0.494641	0.142256	0.645538	0.329707	0.549955	0.0133029	0.0490502		0.301169	0.31186	0.266038	0.24722	0.636547	0.654829	0.251054	0.31293		0.734993	0.110218	0.785381	0.0590809	0.495793	0.625894		0.881834	0.273939	0.61581	0.579282	0.250722	0.0399393
0.39908	0.840864	0.396796	0.552206	0.151518	0.87851	0.11635	0.0765529		0.0743306	0.0713949	0.311421	0.506323	0.0929927	0.123818	0.652566	0.792722		0.366257	0.175232	0.311738	0.786295	0.44178	0.843096		0.690076	0.35919	0.14466	0.266878	0.240924	0.671359
0.0817867	0.144129	0.034598	0.842113	0.430599	0.256275	0.630585	0.876279		0.29068	0.206865	0.538468	0.6824	0.717413	0.356494	0.553075	0.442308		0.43957	0.461214	0.371381	0.636694	0.136319	0.328564		0.267517	0.774188	0.43557	0.076148	0.462596	0.598986
0.344664	0.143395	0.322648	0.395407	0.353027	0.866809	0.12338	0.361462		0.18885	0.125532	0.387463	0.315694	0.545068	0.799231	0.629119	0.903541		0.384217	0.804667	0.282648	0.612497	0.625438	0.786494		0.663808	0.358364	0.210227	0.420089	0.560309	0.459125
0.397438	0.596166	0.52596	0.371274	0.187944	0.14884	0.62026	0.498797		0.353379	0.818005	0.159176	0.262606	0.210174	0.321672	0.398194	0.607598		0.459582	0.657015	0.588219	0.405389	0.70262	0.721501		0.492897	0.371138	0.199975	0.653242	0.60916	0.953373
0.541105	0.670878	0.512593	0.573579	0.769719	0.661561	0.45782	0.250918		0.0309412	0.766175	0.170714	0.713682	0.322901	0.160125	0.354204	0.941366		0.742639	0.960147	0.537516	0.887791	0.365936	0.67146		0.526363	0.803648	0.392753	0.440382	0.499397	0.138665
0.590823	0.715155	0.617466	0.769628	0.370486	0.377755	0.364632	0.457681		0.191312	0.284292	0.392596	0.387719	0.689359	0.655399	0.338984	0.529956		0.162229	0.569001	0.494095	0.496094	0.233776	0.653801		0.690786	0.317031	0.585693	0.644167	0.555141	0.394307
0.67653	0.74564	0.120956	0.501818	0.464137	0.471901	0.589738	0.733391		0.240108	0.325201	0.440472	0.699349	0.544548	0.493136	0.215599	0.272735		0.399165	0.598138	0.555157	0.898437	0.640733	0.409156		0.435739	0.0819175	0.691422	0.885864	0.404791	0.673735
0.299831	0.812442	0.0573655	0.524368	0.253656	0.453436	0.413545	0.329439		0.347818	0.534395	0.186633	0.412979	0.599132	0.249597	0.753797	0.435347		0.713873	0.540071	0.396072	0.45477	0.580667	0.945792		0.0413575	0.165868	0.31071	0.839747	0.40743	0.904703
0.565816	0.942818	0.260662	0.340923	0.246847	0.516154	0.764272	0.612875		0.163176	0.56704	0.0848855	0.279795	0.348437	0.354666	0.450974	0.0908758		0.40136	0.591707	0.699323	0.696523	0.774244	0.942415		0.797753	0.890096	0.530059	0.494032	0.322782	0.333724
0.302397	0.348618	0.40871	0.112586	0.844733	0.770007	0.551068	0.713765		0.279015	0.758877	0.534989	0.247525	0.633121	0.738741	0.30824	0.561099		0.55713	0.497945	0.77444	0.489956	0.489833	0.496789		0.393301	0.527628	0.472375	0.529621	0.0608038	0.331654
0.334954	0.504067	0.635434	0.280082	0.751756	0.682649	0.160846	0.51299		0.228664	0.580561	0.569811	0.6513	0.434654	0.716003	0.592869	0.499073		0.838674	0.356856	0.745723	0.395835	0.152394	0.647784		0.243104	0.362588	0.512871	0.73358	0.486684	0.237966
0.395084	0.869654	0.311446	0.703433	0.31252	0.520721	0.623643	0.450216		0.260067	0.362316	0.30364	0.616713	0.17357	0.704297	0.73272	0.832067		0.702278	0.685062	0.689901	0.225985	0.264658	0.589021		0.403196	0.482975	0.161716	0.729848	0.278101	0.225355
0.25866	0.888696	0.140635	0.336062	0.210061	0.481391	0.177318	0.0734036		0.281067	0.78756	0.166144	0.714408	0.593642	0.338227	0.529367	0.557511		0.756566	0.496749	0.409509	0.300907	0.335719	0.788115		0.437053	0.465829	0.507573	0.891341	0.686365	0.96064
0.40187	0.323321	0.313314	0.794494	0.235178	0.519612	0.572804	0.703867		0.549652	0.503226	0.201017	0.459558	0.655156	0.858308	0.291563	0.355166		0.811187	0.505405	0.732276	0.817433	0.150151	0.231198		0.512178	0.601971	0.472969	0.140488	0.504382	0.87333
0.14134	0.658764	0.0563685	0.630023	0.611233	0.24087	0.325642	0.216462		0.186545	0.932209	0.283209	0.539193	0.559659	0.894371	0.170275	0.457086		0.573069	0.885621	0.912651	0.932247	0.36279	0.544769		0.700281	0.422159	0.46537	0.169349	0.715106	0.857211
0.426404	0.720847	0.531074	0.899143	0.599818	0.422805	0.392422	0.371179		0.089378	0.0181158	0.569364	0.112979	0.640675	0.665946	0.414019	0.706048		0.450266	0.556328	0.93483	0.808589	0.283442	0.877456		0.779714	0.846981	0.339003	0.899969	0.238445	0.361818
0.466054	0.94722	0.22226	0.323483	0.524669	0.7678	0.843465	0.806698		0.619215	0.192434	0.448026	0.121254	0.710861	0.792761	0.784599	0.785589		0.921513	0.927863	0.327073	0.883303	0.0607258	0.0337934		0.181324	0.591312	0.426263	0.164839	0.776381	0.931234
0.890143	0.851783	0.481034	0.399493	0.583363	0.568434	0.380502	0.606615		0.466572	0.357414	0.414162	0.496602	0.714651	0.561107	0.53417	0.364716		0.510973	0.938092	0.878053	0.32317	0.650111	0.560432		0.83414	0.769394	0.342304	0.729106	0.687102	0.471286
0.351491	0.515392	0.52942	0.287242	0.258926	0.922259	0.445798	0.119124		0.137873	0.728136	0.310569	0.378066	0.508675	0.0892977	0.360006	0.782178		0.304313	0.76393	0.734181	0.574466	0.56404	0.359734		0.216926	0.396486	0.685121	0.485281	0.797541	0.697546
0.13461	0.551624	0.444037	0.45986	0.25701	0.575199	0.588455	0.235252		0.50591	0.477361	0.574563	0.459295	0.164233	0.751823	0.704884	0.516416		0.579354	0.518681	0.533538	0.760411	0.364398	0.904853		0.501257	0.970288	0.881772	0.582207	0.576956	0.517653
0.293061	0.33435	0.275631	0.731599	0.0927449	0.182692	0.555659	0.618082		0.404791	0.298131	0.819782	0.685212	0.224518	0.727317	0.47432	0.335151		0.285114	0.882668	0.530652	0.864695	0.0364408	0.399037		0.500397	0.170281	0.589963	0.185612	0.739774	0.800071
0.519583	0.20938	0.301257	0.646533	0.385991	0.635156	0.338759	0.282426		0.345482	0.729877	0.276703	0.175736	0.446442	0.74005	0.712842	0.443218		0.704674	0.326856	0.409019	0.41345	0.324597	0.744249		0.496468	0.336867	0.575571	0.838	0.572904	0.270021
0.398748	0.776627	0.410533	0.284499	0.206758	0.921342	0.427087	0.62221		0.048686	0.196533	0.232105	0.221627	0.0187098	0.176433	0.733882	0.467704		0.706488	0.289383	0.685677	0.728678	0.532722	0.455712		0.506818	0.276138	0.572793	0.148197	0.736809	0.609544
0.0625261	0.208003	0.510616	0.595598	0.184058	0.424608	0.665305	0.829962		0.425237	0.616104	0.416545	0.946474	0.277038	0.308727	0.210908	0.416591		0.676133	0.766277	0.214789	0.820879	0.250004	0.747881		0.39854	0.502034	0.306096	0.492309	0.589586	0.301254
0.184844	0.834716	0.230795	0.40776	0.314137	0.138474	0.259531	0.202251		0.223692	0.460853	0.558468	0.517059	0.171645	0.456147	0.234701	0.501051		0.288464	0.582978	0.584838	0.723255	0.455273	0.646845		0.617086	0.815069	0.237104	0.532559	0.71446	0.703604
0.443563	0.70537	0.440873	0.460892	0.554829	0.440575	0.290053	0.347168		0.716729	0.280783	0.434098	0.216148	0.251272	0.708696	0.174451	0.495947		0.492069	0.295565	0.131171	0.187989	0.344673	0.555883		0.560456	0.211541	0.165458	0.111904	0.635432	0.345336
0.47981	0.559325	0.029558	0.579816	0.364602	0.616624	0.201012	0.823862		0.149483	0.591465	0.446966	0.268584	0.602501	0.585615	0.205661	0.390398		0.861808	0.810976	0.631442	0.172845	0.327362	0.641659		0.2397	0.357095	0.550816	0.731759	0.742109	0.597416
0.200083	0.778826	0.736931	0.209634	0.570029	0.507369	0.589009	0.65049		0.106125	0.138923	0.36732	0.151898	0.224601	0.636431	0.100003	0.426697		0.28684	0.218879	0.213022	0.580963	0.503738	0.343694		0.567053	0.74563	0.453278	0.235414	0.566269	0.870218
0.415879	0.630982	0.671371	0.694741	0.496128	0.196612	0.245747	0.685968		0.339195	0.334079	0.929888	0.470807	0.414466	0.568719	0.509733	0.673913		0.323393	0.483678	0.771226	0.725372	0.500793	0.307633		0.136217	0.856105	0.240265	0.75226	0.750211	0.906764
0.18367	0.729923	0.42114	0.692986	0.487513	0.431227	0.318982	0.396881		0.299042	0.312866	0.417754	0.271529	0.520856	0.40491	0.212464	0.179764		0.628413	0.347348	0.545515	0.39908	0.335564	0.429677		0.24365	0.420963	0.436375	0.777689	0.166478	0.61187
0.28664	0.548397	0.484207	0.149168	0.203522	0.482396	0.218668	0.303305		0.281243	0.442551	0.138956	0.758324	0.27137	0.349047	0.236897	0.345551		0.574166	0.852236	0.692583	0.444424	0.591095	0.60925		0.462512	0.938918	0.229384	0.347526	0.116618	0.195373
0.369763	0.528186	0.542237	0.414683	0.554537	0.399197	0.293967	0.230393		0.335737	0.837528	0.535299	0.695294	0.45283	0.418443	0.211643	0.578627		0.555822	0.855366	0.729954	0.339667	0.612792	0.699912		0.413692	0.783483	0.183663	0.789522	0.512978	0.465954
0.688651	0.696582	0.473618	0.749253	0.671907	0.662181	0.733149	0.31458		0.361455	0.575369	0.146231	0.512685	0.262049	0.927457	0.675623	0.715855		0.952862	0.649477	0.570315	0.471111	0.500543	0.827883		0.675919	0.566076	0.289149	0.481141	0.492831	0.667788
0.377466	0.18714	0.44244	0.270248	0.708947	0.061852	0.556173	0.676933		0.742818	0.505975	0.617167	0.378916	0.217404	0.174076	0.439226	0.353279		0.209094	0.610647	0.724671	0.654885	0.59277	0.828875		0.580165	0.95681	0.660236	0.648304	0.649989	0.309773
0.699193	0.410646	0.551085	0.174528	0.585024	0.655305	0.352672	0.787776		0.38986	0.670233	0.554444	0.758156	0.561758	0.234112	0.56253	0.329053		0.239757	0.438078	0.696089	0.363426	0.728224	0.327599		0.541543	0.755447	0.399949	0.039734	0.207041	0.563743
0.127617	0.854737	0.201771	0.508614	0.448738	0.449274	0.352387	0.619162		0.203261	0.486329	0.508265	0.142244	0.364398	0.807003	0.809383	0.358264		0.309472	0.809234	0.645653	0.864484	0.606257	0.406371		0.309813	0.606574	0.120026	0.898957	0.84078	0.29239
0.680592	0.805097	0.667093	0.917236	0.754411	0.326923	0.441866	0.419676		0.0699964	0.281617	0.332897	0.286602	0.431524	0.775986	0.628241	0.442766		0.772694	0.379391	0.566799	0.381347	0.866751	0.730303		0.720613	0.422184	0.536655	0.951022	0.62262	0.62053
0.0571808	0.453942	0.397037	0.51989	0.49648	0.974972	0.389639	0.550814		0.566197	0.229631	0.324656	0.556293	0.46042	0.61094	0.398594	0.626452		0.771269	0.742404	0.710442	0.955434	0.194081	0.849242		0.434079	0.0719061	0.181722	0.264808	0.1776	0.705351
0.494212	0.527357	0.647904	0.902972	0.439984	0.54432	0.28333	0.834883		0.651052	0.43975	0.373081	0.827926	0.734258	0.633232	0.423822	0.809614		0.459779	0.399075	0.385755	0.664617	0.472671	0.272229		0.264136	0.55526	0.444509	0.490367	0.148096	0.365786
0.460063	0.638858	0.635528	0.634977	0.515759	0.983596	0.231664	0.256582		0.145141	0.0990324	0.516752	0.411622	0.318943	0.585578	0.402416	0.130641		0.198231	0.2907	0.638036	0.582628	0.272662	0.323455		0.875468	0.784215	0.288269	0.486009	0.902921	0.636078
0.484011	0.975521	0.428609	0.707616	0.0573395	0.698406	0.236122	0.698591		0.361218	0.551336	0.291367	0.231747	0.514625	0.203291	0.69397	0.63307		0.282401	0.490869	0.584313	0.847403	0.344983	0.899885		0.751182	0.836823	0.419141	0.653271	0.113532	0.661454
0.509273	0.315799	0.362536	0.896475	0.605577	0.696341	0.354537	0.376399		0.391501	0.235657	0.593592	0.796162	0.159326	0.275765	0.638811	0.725945		0.473968	0.634156	0.592309	0.935264	0.277521	0.569947		0.607974	0.733214	0.199892	0.541479	0.529845	0.602433
0.31396	0.235282	0.297686	0.451443	0.653394	0.80432	0.382491	0.768786		0.367099	0.267697	0.0344088	0.394694	0.63015	0.517589	0.327848	0.697985		0.541549	0.557631	0.496649	0.303939	0.852609	0.471152		0.653882	0.6819	0.724174	0.797065	0.613623	0.86083
0.312006	0.737157	0.249691	0.508234	0.548564	0.834333	0.818152	0.80606		0.244987	0.695839	0.419238	0.534435	0.486425	0.376755	0.516886	0.390749		0.35388	0.902236	0.856572	0.836199	0.119084	0.813662		0.728337	0.535592	0.413343	0.246977	0.379942	0.334348
0.271237	0.574637	0.315608	0.707326	0.564363	0.910639	0.316332	0.470503		0.248699	0.199249	0.324257	0.469265	0.586702	0.799657	0.34907	0.233974		0.364976	0.409844	0.700132	0.322099	0.369333	0.272231		0.77864	0.473809	0.164432	0.582791	0.163708	0.498019
0.464841	0.704313	0.426885	0.432709	0.364748	0.492335	0.257349	0.524199		0.105728	0.279801	0.340592	0.578934	0.462762	0.681522	0.548709	0.545561		0.315827	0.5094	0.570385	0.737117	0.190527	0.413409		0.633367	0.870175	0.400476	0.673347	0.838711	0.687379
0.234563	0.938558	0.457282	0.466117	0.675008	0.714461	0.69839	0.333298		0.312322	0.650781	0.249464	0.697935	0.404633	0.0455562	0.460135	0.296185		0.712027	0.581315	0.553813	0.464815	0.648844	0.423986		0.341987	0.0570864	0.709057	0.961211	0.205241	0.0243678
0.58854	0.923408	0.366222	0.356749	0.339221	0.516663	0.46309	0.580515		0.339152	0.349995	0.669939	0.568401	0.182782	0.624919	0.46696	0.140876		0.389663	0.389947	0.724948	0.65958	0.7826	0.599296		0.482034	0.109875	0.0453068	0.276874	0.162313	0.728854
0.220338	0.872581	0.50486	0.629415	0.787583	0.97572	0.174484	0.217477		0.315111	0.6616	0.442398	0.803207	0.332737	0.567055	0.355864	0.871938		0.1164	0.0164097	0.796212	0.312717	0.443296	0.830312		0.622027	0.350741	0.361224	0.718388	0.67948	0.8221
0.351044	0.632324	0.688841	0.543066	0.688336	0.853837	0.346214	0.180969		0.242131	0.601744	0.363431	0.634353	0.905086	0.791722	0.117044	0.50392		0.112683	0.457971	0.921695	0.913728	0.485233	0.364339		0.839866	0.927451	0.183477	0.34119	0.19862	0.618454
0.558194	0.402451	0.0739138	0.599024	0.203611	0.586697	0.492733	0.588799		0.273502	0.449662	0.265632	0.0770207	0.201013	0.0355049	0.271512	0.202556		0.734087	0.879183	0.496852	0.973481	0.753877	0.655547		0.329526	0.433774	0.251176	0.695468	0.635224	0.787265
0.246253	0.591457	0.166537	0.74116	0.459497	0.388935	0.386763	0.662412		0.583773	0.505431	0.286954	0.777233	0.0656063	0.203426	0.284552	0.589		0.466995	0.777676	0.223082	0.513811	0.650321	0.0601413		0.0590025	0.408919	0.244522	0.782147	0.772755	0.985879
0.504751	0.54867	0.366888	0.409265	0.243351	0.743391	0.446266	0.468321		0.335207	0.315315	0.400657	0.490981	0.215292	0.837142	0.618225	0.595765		0.623805	0.145911	0.705597	0.768249	0.581296	0.673817		0.757249	0.512464	0.486774	0.352611	0.364037	0.622951
0.380259	0.453771	0.111155	0.475131	0.621908	0.566148	0.593483	0.164283		0.219675	0.328863	0.153399	0.672905	0.633804	0.590684	0.567002	0.673204		0.207148	0.493738	0.568976	0.244083	0.860063	0.851565		0.100548	0.679265	0.315562	0.493787	0.376668	0.403694
0.118273	0.0897869	0.460174	0.882207	0.653115	0.841684	0.345735	0.579476		0.144293	0.318192	0.302753	0.209772	0.618886	0.932974	0.453799	0.683378		0.384775	0.132693	0.469014	0.931785	0.377773	0.88467		0.56583	0.691057	0.0101805	0.0810787	0.345797	0.593868
0.365165	0.549595	0.573284	0.532722	0.213646	0.794707	0.272373	0.766589		0.644619	0.78803	0.128718	0.162674	0.216441	0.773668	0.645725	0.870045		0.266024	0.165886	0.58014	0.68575	0.700298	0.864898		0.548884	0.962258	0.450535	0.561949	0.414097	0.526021
0.18113	0.724167	0.423255	0.141027	0.40081	0.391706	0.247079	0.835044		0.577096	0.269229	0.44405	0.365671	0.583487	0.310927	0.246808	0.715925		0.25772	0.222839	0.905514	0.649231	0.543619	0.832569		0.759429	0.163985	0.703403	0.578981	0.507271	0.722212
0.204942	0.635232	0.562828	0.741707	0.207539	0.772559	0.501546	0.570402		0.235744	0.88558	0.405157	0.457328	0.33152	0.396301	0.716211	0.386536		0.533497	0.476285	0.22857	0.932962	0.0813635	0.416396		0.517145	0.267772	0.186071	0.406885	0.486713	0.442669
0.332785	0.171639	0.405612	0.502853	0.201386	0.221675	0.545284	0.816202		0.165768	0.250147	0.544169	0.103408	0.674554	0.817841	0.450646	0.760744		0.641901	0.938837	0.316947	0.761381	0.626882	0.774167		0.387848	0.646028	0.214364	0.726152	0.580614	0.326103
0.317356	0.537489	0.446876	0.764608	0.517467	0.0777241	0.792493	0.651721		0.359923	0.266337	0.355409	0.416974	0.573203	0.847887	0.266751	0.417777		0.749608	0.253653	0.584821	0.952363	0.813848	0.53663		0.723132	0.769874	0.353085	0.657843	0.376396	0.731513
0.595458	0.3832	0.342244	0.636348	0.246371	0.931002	0.884917	0.238535		0.448022	0.530418	0.623085	0.15658	0.36772	0.788993	0.653054	0.488089		0.346003	0.855156	0.893044	0.956557	0.388696	0.457377		0.522597	0.504456	0.286289	0.4909	0.267486	0.722161
0.264121	0.575273	0.724898	0.704297	0.389913	0.226803	0.649313	0.517817		0.386259	0.96996	0.535569	0.378091	0.830713	0.81407	0.606487	0.678741		0.318821	0.649264	0.289743	0.784779	0.219871	0.698889		0.172805	0.440591	0.333962	0.187664	0.521672	0.587936
0.567758	0.467128	0.241922	0.244997	0.0352205	0.500954	0.67768	0.857716		0.327221	0.736618	0.516861	0.101436	0.640641	0.109318	0.321457	0.759526		0.536411	0.377453	0.561561	0.308119	0.426398	0.723979		0.581339	0.75616	0.953447	0.686108	0.0634794	0.629698
0.0749925	0.616244	0.399979	0.400887	0.551488	0.454926	0.313171	0.678864		0.425917	0.455408	0.56719	0.568678	0.224776	0.597759	0.417502	0.493085		0.551708	0.133192	0.719082	0.627657	0.839028	0.4897		0.218424	0.438194	0.0961478	0.185243	0.5589	0.474324
0.510982	0.472961	0.222854	0.205286	0.264741	0.769945	0.629857	0.926085		0.290963	0.262319	0.672214	0.421403	0.589156	0.399843	0.629076	0.852856		0.265313	0.372897	0.121529	0.260082	0.751678	0.263725		0.502039	0.622703	0.257565	0.767085	0.557412	0.246374
0.506885	0.238721	0.215177	0.921881	0.117442	0.842266	0.794748	0.529303		0.264331	0.663633	0.365879	0.482612	0.0845137	0.73265	0.708757	0.958269		0.471707	0.819648	0.758258	0.842909	0.62553	0.544262		0.577378	0.453285	0.872152	0.645922	0.872197	0.487471
0.211272	0.829866	0.789572	0.399473	0.157037	0.388046	0.531862	0.715946		0.120975	0.23276	0.512456	0.0531662	0.104547	0.0774954	0.628378	0.968754		0.342618	0.881174	0.236047	0.599975	0.579045	0.148559		0.66407	0.979841	0.386237	0.786762	0.093674	0.346491
0.329303	0.613859	0.550578	0.356497	0.163366	0.829871	0.442873	0.76954		0.220726	0.339914	0.427424	0.831059	0.593859	0.30594	0.410264	0.532126		0.271727	0.402183	0.78914	0.735544	0.636367	0.893415		0.764672	0.983047	0.177806	0.405169	0.669048	0.942206
0.171589	0.899168	0.311767	0.874391	0.473058	0.770378	0.0565082	0.66731		0.354414	0.338084	0.415466	0.743762	0.253534	0.326478	0.897403	0.247001		0.476638	0.821968	0.778835	0.300858	0.892409	0.98443		0.606243	0.55049	0.202179	0.642514	0.758801	0.836745
0.210706	0.176521	0.313843	0.327204	0.558411	0.387063	0.728516	0.622906		0.403936	0.13671	0.491524	0.48807	0.260415	0.370426	0.869054	0.512879		0.1143	0.12685	0.306916	0.479216	0.467469	0.791315		0.668975	0.513267	0.389724	0.890502	0.48443	0.497606
0.437824	0.457943	0.370778	0.51651	0.388991	0.65181	0.154094	0.36166		0.258967	0.470753	0.134776	0.630636	0.684324	0.44834	0.217432	0.698834		0.273769	0.116541	0.619364	0.907651	0.6124	0.592653		0.649518	0.678051	0.73728	0.660179	0.366998	0.282212
0.388105	0.631114	0.453813	0.554789	0.163727	0.500291	0.433182	0.620602		0.41438	0.524113	0.275741	0.587918	0.261194	0.415324	0.0518488	0.514582		0.471229	0.935203	0.69184	0.983524	0.339258	0.808109		0.87011	0.214534	0.510891	0.85339	0.615245	0.36334
0.410262	0.986057	0.463585	0.493923	0.616404	0.875938	0.568687	0.610115		0.134338	0.654117	0.43946	0.90182	0.374343	0.282215	0.30654	0.912293		0.664294	0.806706	0.790777	0.466237	0.0939476	0.488907		0.523532	0.306989	0.647717	0.205966	0.438783	0.0963392
0.223284	0.460537	0.56603	0.174991	0.476645	0.590736	0.312915	0.766893		0.464743	0.259989	0.501268	0.498479	0.443674	0.513674	0.552046	0.872904		0.343045	0.693664	0.542425	0.718391	0.142054	0.461337		0.778942	0.696821	0.180352	0.578077	0.264454	0.454324
0.241469	0.484526	0.418623	0.800957	0.051752	0.409105	0.71887	0.54692		0.424482	0.307825	0.344688	0.921617	0.601668	0.401364	0.20801	0.445915		0.846521	0.870249	0.342739	0.527802	0.603922	0.269197		0.196842	0.653679	0.590448	0.935616	0.397703	0.667436
0.285548	0.178564	0.418348	0.798777	0.401784	0.70621	0.377984	0.65874		0.552229	0.0399625	0.299121	0.797923	0.464558	0.327043	0.480072	0.554939		0.542316	0.497236	0.26878	0.718912	0.213135	0.624958		0.70558	0.992603	0.826981	0.171142	0.187358	0.913135
0.419071	0.4239	0.608646	0.504175	0.297173	0.62686	0.306854	0.423446		0.253694	0.170724	0.358863	0.415134	0.0884227	0.273509	0.436876	0.956232		0.304269	0.610095	0.626277	0.889991	0.914527	0.360223		0.552364	0.502868	0.0487555	0.364382	0.405523	0.775469
0.484317	0.855707	0.503071	0.296998	0.404127	0.985443	0.323474	0.281345		0.459537	0.136765	0.247592	0.370372	0.29161	0.546487	0.760062	0.646789		0.476648	0.495133	0.693956	0.76142	0.753594	0.479911		0.837216	0.329742	0.150171	0.315107	0.519159	0.812787
0.311807	0.550486	0.344729	0.795636	0.693119	0.909542	0.576964	0.253238		0.20465	0.772728	0.303013	0.705072	0.499417	0.575856	0.547987	0.915996		0.413258	0.839738	0.346718	0.362071	0.777108	0.428417		0.940974	0.842882	0.216539	0.209901	0.660574	0.606852
0.312523	0.835731	0.304899	0.567936	0.0955796	0.887617	0.287741	0.324719		0.341717	0.42337	0.226984	0.369768	0.254313	0.793923	0.310924	0.189469		0.30692	0.735411	0.771377	0.778765	0.501242	0.482997		0.769665	0.906604	0.15693	0.802661	0.439422	0.352132
0.274036	0.3925	0.209219	0.907727	0.735622	0.283329	0.312603	0.79996		0.573486	0.872638	0.403302	0.277297	0.254792	0.218632	0.329625	0.380671		0.245738	0.140787	0.251185	0.360362	0.301738	0.770735		0.585753	0.435033	0.761318	0.620199	0.722131	0.0524462
0.276491	0.447851	0.408124	0.631628	0.497285	0.676998	0.725085	0.766123		0.538734	0.523303	0.505182	0.273649	0.491148	0.97404	0.178602	0.591844		0.312629	0.854239	0.426303	0.26443	0.691676	0.238711		0.170701	0.424399	0.0739078	0.382743	0.125874	0.431861
0.148033	0.290149	0.255672	0.756271	0.502746	0.215712	0.429529	0.345574		0.134084	0.401201	0.113634	0.6703	0.518857	0.153256	0.188902	0.380015		0.0857477	0.555334	0.284918	0.524561	0.861748	0.99447		0.544319	0.38468	0.229756	0.275506	0.733737	0.544296
0.579182	0.648985	0.27701	0.362103	0.676507	0.230957	0.519922	0.509751		0.388642	0.141527	0.558701	0.381917	0.0556369	0.200861	0.537949	0.231653		0.78895	0.802795	0.371156	0.56524	0.495621	0.381954		0.649945	0.388367	0.433694	0.651288	0.318427	0.820279
0.34838	0.316457	0.198945	0.861216	0.189753	0.230814	0.71204	0.34211		0.283972	0.337486	0.193793	0.0445747	0.525741	0.146996	0.248461	0.541941		0.562038	0.67874	0.390782	0.867457	0.384886	0.910467		0.74454	0.700236	0.485242	0.585211	0.571075	0.749877
0.047929	0.687254	0.416114	0.897936	0.65055	0.643683	0.279807	0.600702		0.282649	0.653147	0.364051	0.507385	0.367977	0.868096	0.633563	0.216057		0.374054	0.627558	0.3095	0.56626	0.315844	0.7229		0.648935	0.352901	0.539501	0.262995	0.475264	0.29807
0.608369	0.390037	0.475078	0.660563	0.201701	0.641288	0.730689	0.390461		0.285754	0.542808	0.35567	0.494272	0.382554	0.707422	0.13017	0.731771		0.367597	0.849343	0.797038	0.757824	0.753345	0.254037		0.750022	0.770803	0.264075	0.333196	0.508325	0.60445
0.363038	0.767409	0.470441	0.604075	0.642725	0.69604	0.279109	0.91739		0.331131	0.75517	0.420832	0.715725	0.284346	0.95868	0.647581	0.109061		0.538362	0.65224	0.647351	0.659801	0.428919	0.902861		0.859485	0.772543	0.37903	0.129554	0.24223	0.675302
0.246479	0.65554	0.364923	0.718879	0.638392	0.793475	0.771893	0.840909		0.341474	0.328853	0.216537	0.480443	0.121112	0.261247	0.102319	0.331744		0.178478	0.421312	0.588416	0.178683	0.302864	0.356867		0.932672	0.911545	0.547715	0.067331	0.818864	0.811113
0.299717	0.535589	0.495527	0.633877	0.499255	0.890079	0.467897	0.820784		0.460009	0.793102	0.0239852	0.852664	0.300955	0.705957	0.0804575	0.491655		0.498311	0.561532	0.390167	0.552344	0.316845	0.409136		0.427654	0.409342	0.629883	0.521176	0.171458	0.733887
0.201444	0.193078	0.0682587	0.766247	0.397811	0.821476	0.707972	0.823455		0.239563	0.535468	0.646297	0.372438	0.324865	0.376148	0.482345	0.0603789		0.219567	0.38804	0.202755	0.381281	0.346117	0.056193		0.905084	0.765138	0.343734	0.331198	0.399719	0.394369
0.217987	0.275719	0.971715	0.976428	0.399837	0.567343	0.642346	0.702321		0.471897	0.634005	0.952479	0.899124	0.444022	0.493244	0.441219	0.306831		0.250783	0.458599	0.556825	0.912694	0.668223	0.560751		0.768555	0.982486	0.678181	0.809887	0.386744	0.0802931
0.649023	0.759294	0.248436	0.616482	0.615638	0.514733	0.405197	0.316071		0.274052	0.724301	0.307401	0.132425	0.647489	0.531704	0.64888	0.748505		0.161168	0.297303	0.540834	0.961809	0.290066	0.278076		0.348398	0.261822	0.543072	0.703086	0.512409	0.996661
0.33374	0.606503	0.363092	0.225954	0.439055	0.5975	0.20244	0.607305		0.197988	0.543209	0.451998	0.281148	0.201174	0.294598	0.523432	0.679349		0.584238	0.942752	0.571699	0.418417	0.400344	0.849948		0.674561	0.609245	0.51207	0.641254	0.0555937	0.696917
0.101271	0.413198	0.325193	0.140604	0.345988	0.39478	0.485007	0.960154		0.29374	0.860354	0.917253	0.776177	0.56729	0.94085	0.511905	0.379836		0.653449	0.465835	0.180499	0.459126	0.717857	0.954063		0.770774	0.526303	0.420494	0.79177	0.197298	0.889261
0.709532	0.709669	0.204308	0.412941	0.502634	0.821896	0.514879	0.647203		0.183018	0.396088	0.357271	0.782834	0.472384	0.80246	0.661622	0.57923		0.35659	0.400701	0.146231	0.166586	0.898792	0.677722		0.240267	0.90946	0.219258	0.651803	0.659903	0.353699
0.257686	0.276412	0.068651	0.859438	0.21788	0.374383	0.678584	0.711646		0.259844	0.274663	0.454291	0.578975	0.161924	0.269978	0.572834	0.849829		0.298778	0.778836	0.373523	0.867915	0.32291	0.653499		0.625443	0.217612	0.163378	0.884351	0.368141	0.496034
0.542919	0.58999	0.428819	0.390804	0.55585	0.8847	0.230846	0.606439		0.730988	0.566604	0.509688	0.123779	0.230576	0.914095	0.526709	0.743757		0.252398	0.39522	0.333949	0.458639	0.251913	0.215873		0.823302	0.405669	0.349405	0.698514	0.203991	0.593973
0.431767	0.652547	0.152916	0.32032	0.375236	0.0877781	0.155604	0.232203		0.416279	0.813222	0.282631	0.574723	0.390647	0.290397	0.59609	0.568362		0.154518	0.23997	0.196006	0.560314	0.657436	0.5203		0.539014	0.439918	0.476171	0.789438	0.243301	0.5541
0.491862	0.452204	0.310731	0.771913	0.720673	0.419066	0.537467	0.825338		0.464858	0.699109	0.258457	0.334017	0.498197	0.827872	0.659545	0.399231		0.372308	0.894041	0.184746	0.644121	0.24896	0.0677785		0.478913	0.693447	0.574655	0.134764	0.554486	0.337025
0.48973	0.39349	0.0568042	0.757647	0.373512	0.872998	0.539539	0.747095		0.669301	0.447646	0.253054	0.528037	0.651352	0.71244	0.381307	0.5254		0.343931	0.107525	0.40457	0.706612	0.551645	0.957594		0.681303	0.987229	0.254785	0.288043	0.226532	0.290002
0.62218	0.414147	0.499741	0.997497	0.386566	0.621939	0.516938	0.462553		0.356513	0.606928	0.572086	0.812991	0.17147	0.700093	0.795893	0.626139		0.251129	0.447872	0.509031	0.901331	0.19274	0.808659		0.643049	0.15869	0.371698	0.0993667	0.767384	0.293501
0.50337	0.687617	0.391752	0.344028	0.414811	0.664023	0.200814	0.482014		0.371271	0.917653	0.378609	0.748671	0.238482	0.631452	0.744398	0.564097		0.371506	0.619863	0.491076	0.426003	0.442527	0.227531		0.914385	0.826044	0.820928	0.933307	0.0868271	0.335802
0.231922	0.433943	0.253662	0.630057	0.840698	0.713686	0.32414	0.866696		0.317452	0.758756	0.649447	0.634361	0.474467	0.0927003	0.179172	0.433828		0.753015	0.96747	0.225754	0.70687	0.326253	0.741825		0.795249	0.479485	0.391386	0.888254	0.506474	0.205576
0.712778	0.147744	0.5165	0.763765	0.338072	0.758776	0.374783	0.79215		0.302704	0.700205	0.499779	0.630808	0.683791	0.342603	0.0765105	0.668977		0.234852	0.803456	0.763807	0.652913	0.697758	0.790084		0.740666	0.938104	0.514395	0.644264	0.649647	0.178254
0.28112	0.446842	0.257614	0.446968	0.246895	0.295558	0.46616	0.308029		0.551041	0.832055	0.40634	0.92129	0.516273	0.741024	0.463357	0.357826		0.349317	0.806226	0.333684	0.639651	0.325474	0.572765		0.965715	0.975776	0.376315	0.448016	0.270071	0.597973
0.332358	0.772265	0.278039	0.588809	0.570884	0.403072	0.111202	0.217048		0.483009	0.270101	0.217293	0.357853	0.443777	0.889839	0.7332	0.479743		0.230151	0.470706	0.343686	0.727049	0.218441	0.323145		0.805322	0.590191	0.343589	0.707287	0.532461	0.209538
0.670912	0.555953	0.178288	0.0396853	0.361029	0.563938	0.159025	0.558187		0.602732	0.74668	0.218435	0.282452	0.442109	0.584466	0.682402	0.933586		0.47599	0.164096	0.100172	0.344473	0.5163	0.366672		0.605827	0.283479	0.418242	0.377169	0.616939	0.095559
0.454887	0.667111	0.290625	0.367647	0.590926	0.0648662	0.316216	0.450638		0.505326	0.395574	0.18309	0.747894	0.601149	0.986031	0.192946	0.642368		0.470894	0.832784	0.529674	0.306383	0.241358	0.627998		0.896078	0.982205	0.311612	0.54018	0.194916	0.414352
0.671753	0.746538	0.383006	0.523519	0.612658	0.373081	0.408956	0.475931		0.281	0.84473	0.577007	0.65761	0.123227	0.130201	0.524677	0.963381		0.616252	0.555304	0.799889	0.206277	0.117691	0.117977		0.220545	0.284805	0.638119	0.640563	0.839767	0.502199
0.516003	0.362847	0.514301	0.967031	0.216723	0.214956	0.0722855	0.349357		0.512414	0.928085	0.555763	0.561415	0.27181	0.595275	0.995586	0.996305		0.641051	0.100412	0.142091	0.564537	0.508261	0.88731		0.900974	0.946801	0.689612	0.716451	0.436995	0.501233
0.292843	0.922188	0.433321	0.282142	0.715771	0.599909	0.600322	0.522281		0.420556	0.437182	0.274212	0.399091	0.202757	0.737286	0.672223	0.720938		0.59	0.0978028	0.476899	0.734519	0.711419	0.688061		0.436526	0.64877	0.354724	0.726798	0.0664514	0.503109
0.552301	0.701251	0.119971	0.264315	0.183975	0.616391	0.419871	0.726327		0.507341	0.243108	0.693548	0.196677	0.486986	0.98556	0.388784	0.767253		0.260293	0.684187	0.451994	0.50903	0.850779	0.343312		0.179044	0.760496	0.486048	0.475612	0.802191	0.585863
0.637035	0.43306	0.258151	0.629379	0.356643	0.87979	0.435709	0.396913		0.494676	0.581734	0.660183	0.68884	0.925971	0.799342	0.698019	0.423087		0.387665	0.65699	0.767594	0.988134	0.214246	0.49135		0.594344	0.785063	0.590718	0.376443	0.510964	0.646224
0.542046	0.513095	0.35236	0.456643	0.52696	0.851518	0.379721	0.48413		0.237051	0.907407	0.66432	0.797416	0.218717	0.454475	0.464852	0.347423		0.182783	0.0570924	0.359309	0.142118	0.737049	0.886986		0.673015	0.337971	0.31805	0.834513	0.29256	0.458289
0.413586	0.518385	0.139831	0.0917248	0.259146	0.52377	0.767328	0.51106		0.356865	0.295156	0.77523	0.837241	0.675955	0.64351	0.122419	0.152005		0.512435	0.343943	0.0915287	0.668944	0.401977	0.90322		0.574374	0.715021	0.27691	0.773362	0.575234	0.531528
0.239077	0.363973	0.917805	0.787937	0.174277	0.567892	0.61765	0.604678		0.458558	0.577111	0.397719	0.305725	0.39193	0.0436851	0.806622	0.703639		0.640786	0.856972	0.735021	0.593527	0.486906	0.954725		0.166806	0.536148	0.633592	0.842092	0.14784	0.458128
0.244204	0.41144	0.254007	0.148019	0.409502	0.324668	0.32177	0.674661		0.379154	0.61803	0.421936	0.484232	0.703987	0.56027	0.626721	0.256524		0.563897	0.791897	0.611671	0.728983	0.183547	0.883557		0.729631	0.927048	0.179599	0.537349	0.146445	0.75764
0.208719	0.388309	0.729183	0.736108	0.600278	0.498619	0.198118	0.191668		0.229009	0.619576	0.304034	0.438386	0.630255	0.205515	0.479341	0.921892		0.23572	0.917965	0.488804	0.248316	0.9575	0.690596		0.599898	0.0822707	0.533275	0.409925	0.786299	0.569901
0.636473	0.428207	0.173487	0.261574	0.324916	0.539446	0.662518	0.643196		0.472648	0.238181	0.578173	0.919734	0.306028	0.996358	0.61951	0.715656		0.790529	0.54131	0.627984	0.346899	0.411476	0.907782		0.33379	0.732511	0.429212	0.597696	0.17197	0.388553
0.4934	0.773792	0.331659	0.665461	0.357938	0.881206	0.577016	0.556831		0.282396	0.655047	0.377148	0.797787	0.795053	0.411714	0.228746	0.75781		0.140201	0.748239	0.48069	0.915673	0.196524	0.345406		0.576729	0.703118	0.661918	0.389456	0.322339	0.261845
0.433424	0.813634	0.113736	0.569127	0.509295	0.727607	0.254369	0.693656		0.625924	0.329467	0.244451	0.78808	0.388025	0.500426	0.533543	0.547599		0.287533	0.204014	0.395796	0.782581	0.218001	0.682697		0.799155	0.51006	0.159239	0.655833	0.31606	0.632799
0.286966	0.445126	0.447003	0.653198	0.962186	0.677923	0.286264	0.83692		0.751072	0.787298	0.604821	0.667296	0.368295	0.521932	0.666033	0.49853		0.681833	0.814227	0.526258	0.852649	0.47602	0.654054		0.737654	0.657374	0.235581	0.858453	0.764942	0.923853
0.0489163	0.60664	0.661288	0.601491	0.408712	0.348778	0.829597	0.707463		0.773839	0.721899	0.307899	0.740551	0.593503	0.88555	0.492992	0.53461		0.132894	0.41827	0.243295	0.435639	0.167629	0.450944		0.3274	0.564906	0.234814	0.426346	0.850066	0.474683
0.555531	0.71636	0.492246	0.536244	0.621333	0.243228	0.933781	0.811114		0.133363	0.681851	0.488695	0.813745	0.135621	0.411778	0.276226	0.47017		0.269537	0.573444	0.24989	0.366658	0.616187	0.901116		0.484597	0.639336	0.446842	0.810506	0.356763	0.649348
0.334174	0.812759	0.319361	0.381058	0.450929	0.750499	0.684572	0.385753		0.048305	0.511704	0.28326	0.520964	0.557079	0.356257	0.62354	0.824289		0.535465	0.415411	0.572908	0.531572	0.483456	0.646362		0.642799	0.268463	0.519239	0.87316	0.700972	0.744402
0.141232	0.281271	0.357686	0.133217	0.604078	0.459404	0.503085	0.930716		0.460825	0.230063	0.459348	0.883375	0.614092	0.752526	0.323853	0.941519		0.50412	0.667254	0.203788	0.488611	0.239523	0.796705		0.582643	0.226144	0.266344	0.491639	0.0958668	0.858846
0.27211	0.56506	0.132615	0.474951	0.717321	0.884577	0.740682	0.823687		0.218408	0.483038	0.353422	0.48906	0.459969	0.726831	0.166493	0.728715		0.523305	0.646354	0.529263	0.251098	0.451763	0.683575		0.697328	0.811965	0.570025	0.652745	0.378142	0.517847
0.408839	0.629866	0.358606	0.783928	0.0801159	0.364272	0.805578	0.746144		0.370614	0.306778	0.712923	0.88277	0.435508	0.634102	0.312673	0.72323		0.344404	0.635226	0.342617	0.685785	0.290854	0.462934		0.630238	0.786807	0.05303	0.336933	0.31696	0.400211
0.358905	0.727973	0.469265	0.716708	0.531365	0.674256	0.314749	0.26781		0.425656	0.419569	0.414862	0.386794	0.631236	0.995391	0.596486	0.533933		0.605171	0.41957	0.427614	0.981633	0.139025	0.634233		0.780828	0.765853	0.705725	0.480055	0.645442	0.733196
0.657372	0.617381	0.540368	0.802962	0.524119	0.680005	0.83047	0.487218		0.657021	0.727313	0.569424	0.671451	0.508521	0.597651	0.409629	0.359075		0.251784	0.682021	0.0812959	0.282197	0.553513	0.140992		0.335403	0.621481	0.175156	0.085242	0.217548	0.216707
0.77646	0.0729645	0.222113	0.493475	0.458872	0.390472	0.710483	0.7587		0.242255	0.822437	0.561036	0.494153	0.426845	0.814964	0.165805	0.564775		0.184815	0.739784	0.325463	0.43379	0.365679	0.299244		0.472585	0.353662	0.204894	0.305915	0.364027	0.578353
0.413117	0.529404	0.490867	0.539891	0.364494	0.21098	0.299613	0.599435		0.313164	0.522019	0.436798	0.28407	0.49101	0.440355	0.496293	0.392466		0.319617	0.76371	0.219973	0.432571	0.183807	0.457273		0.689662	0.698191	0.211661	0.367628	0.342572	0.764227
0.262862	0.569932	0.322886	0.634685	0.383257	0.95191	0.498699	0.897838		0.382593	0.528789	0.134243	0.598414	0.157717	0.245785	0.769494	0.863689		0.596743	0.95563	0.469209	0.433962	0.318998	0.846175		0.947465	0.921022	0.393786	0.581388	0.893184	0.243157
0.113786	0.369607	0.777653	0.653992	0.24261	0.362746	0.341472	0.320054		0.58321	0.110095	0.553521	0.343587	0.547365	0.833957	0.231136	0.552941		0.578744	0.234218	0.309434	0.25535	0.75467	0.674457		0.680622	0.834675	0.346986	0.253005	0.208785	0.855806
0.781483	0.359219	0.635006	0.730614	0.379048	0.312381	0.545634	0.495516		0.464787	0.441747	0.29018	0.700184	0.589363	0.609351	0.0887013	0.541944		0.341264	0.295308	0.468319	0.565528	0.748088	0.464577		0.506207	0.43622	0.173176	0.787268	0.651664	0.382477
0.53637	0.822574	0.503176	0.301263	0.567307	0.448463	0.390059	0.577363		0.168376	0.600786	0.415665	0.938385	0.647734	0.792641	0.27271	0.741332		0.443597	0.870293	0.322813	0.825421	0.451441	0.773517		0.555734	0.654011	0.506479	0.438498	0.167076	0.226084
0.518671	0.79163	0.491141	0.130808	0.645748	0.338063	0.70434	0.228703		0.571763	0.629333	0.46798	0.309347	0.477224	0.598411	0.763783	0.309422		0.848981	0.773731	0.622313	0.181033	0.533338	0.550599		0.153555	0.341686	0.238596	0.268837	0.798006	0.679593
0.264862	0.419277	0.665612	0.884481	0.804633	0.604075	0.612208	0.493732		0.620233	0.91917	0.356083	0.918539	0.684447	0.667401	0.445667	0.180353		0.926025	0.867339	0.673083	0.685676	0.247819	0.0896679		0.115814	0.132789	0.402254	0.345232	0.272476	0.38362
0.455146	0.749099	0.308114	0.310405	0.4758	0.970484	0.633277	0.792471		0.6651	0.211098	0.584225	0.558351	0.484584	0.636067	0.335116	0.779713		0.165533	0.314111	0.213056	0.316892	0.0269473	0.839079		0.364439	0.72178	0.333185	0.334385	0.397723	0.847544
0.340691	0.631491	0.513133	0.625213	0.776471	0.505223	0.848328	0.453839		0.540517	0.0161343	0.699306	0.287944	0.308724	0.738511	0.302612	0.616075		0.242958	0.652657	0.467157	0.13016	0.359025	0.287478		0.674462	0.903154	0.181188	0.362321	0.595626	0.12982
0.244495	0.674993	0.651403	0.840961	0.275027	0.432122	0.738953	0.554922		0.0865248	0.982001	0.473895	0.9205	0.545472	0.921356	0.305575	0.576159		0.570992	0.557123	0.380164	0.308543	0.641492	0.445518		0.770134	0.483339	0.665605	0.270392	0.238772	0.408417
0.424885	0.441314	0.626705	0.545535	0.667585	0.812953	0.310401	0.178861		0.331396	0.410509	0.42361	0.275384	0.479806	0.278165	0.468023	0.739644		0.451205	0.427094	0.354256	0.557261	0.559757	0.387287		0.459824	0.306619	0.228035	0.626441	0.708871	0.60682
0.527266	0.648329	0.129527	0.261811	0.496827	0.651067	0.736941	0.773033		0.599708	0.945723	0.44614	0.732064	0.58346	0.830431	0.473025	0.110629		0.657926	0.804204	0.771677	0.418119	0.995236	0.996102		0.842349	0.217859	0.28672	0.392602	0.219805	0.656447
0.245521	0.466865	0.563345	0.70689	0.410345	0.303339	0.504839	0.197777		0.101393	0.264407	0.525265	0.5586	0.348132	0.632895	0.507312	0.854707		0.668043	0.565487	0.114873	0.574953	0.312019	0.604563		0.289458	0.539481	0.297859	0.963192	0.709589	0.581052
0.0303003	0.227208	0.57352	0.764337	0.13201	0.651025	0.909765	0.304446		0.228281	0.695418	0.107433	0.336974	0.650841	0.408461	0.249072	0.722568		0.216598	0.898507	0.310546	0.666557	0.162954	0.422622		0.412394	0.282211	0.194196	0.305996	0.120738	0.156803
0.406079	0.52424	0.575939	0.70258	0.648528	0.468659	0.480238	0.344539		0.208308	0.356724	0.28967	0.665924	0.632945	0.810962	0.270526	0.484488		0.391358	0.823729	0.666608	0.764821	0.301244	0.306496		0.172806	0.528163	0.547756	0.757343	0.444782	0.366966
0.212163	0.877861	0.476592	0.384556	0.481776	0.364796	0.516889	0.77943		0.301458	0.472281	0.478943	0.645002	0.595833	0.690838	0.044253	0.157997		0.776531	0.721279	0.709384	0.756255	0.434556	0.434423		0.19951	0.664479	0.272695	0.580601	0.781463	0.90166
0.116409	0.188549	0.523274	0.725282	0.357867	0.942919	0.513231	0.557446		0.596782	0.300415	0.690882	0.439863	0.619597	0.310658	0.285881	0.695473		0.272482	0.728172	0.601646	0.527422	0.0862217	0.50357		0.555476	0.718544	0.313957	0.281349	0.58101	0.363631
0.165381	0.510317	0.335854	0.714191	0.189871	0.181834	0.593186	0.568868		0.354943	0.909645	0.842107	0.541179	0.504436	0.917087	0.910517	0.82475		0.375507	0.523907	0.379528	0.61951	0.428323	0.222417		0.628774	0.377839	0.452385	0.977341	0.674189	0.462189
0.086907	0.877161	0.467659	0.256995	0.788207	0.687365	0.0896341	0.140362		0.36667	0.542465	0.819855	0.79917	0.709467	0.350341	0.776858	0.353942		0.363006	0.554019	0.631899	0.478989				0.462622	0.663751	0.0913969	0.619539	0.284302	0.821877
0.542208	0.612539	0.675742	0.346094	0.388917	0.739243	0.611328	0.415814		0.654384	0.749944	0.0544524	0.292535	0.46061	0.31887	0.613147	0.67821		0.40756	0.907567	0.390835	0.273329				0.648146	0.297845	0.716797	0.209419	0.416933	0.940193
0.684092	0.41102	0.474322	0.355473	0.666912	0.587164	0.533177	0.580286		0.167788	0.678174	0.292879	0.228049	0.497134	0.247671	0.579942	0.853382		0.518698	0.0852691	0.625025	0.121649				0.381572	0.523643	0.245823	0.899919	0.652248	0.125682
0.448	0.239838	0.727357	0.407697	0.694617	0.509173	0.764867	0.54524		0.196813	0.491558	0.837554	0.899329	0.505013	0.74689	0.815881	0.478832		0.276294	0.810349	0.674285	0.98318				0.69122	0.207892	0.410044	0.677647	0.547024	0.632083
0.168618	0.141723	0.619852	0.389364	0.211266	0.604374	0.282648	0.46325		0.283087	0.555025	0.573472	0.961586	0.966416	0.938574	0.539529	0.463516		0.324844	0.837695	0.581576	0.795747				0.381686	0.676883	0.802015	0.664707	0.17962	0.173619
0.300604	0.357169	0.872394	0.891097	0.826832	0.703008	0.659878	0.908478		0.205192	0.611406	0.379897	0.434469	0.375288	0.671655	0.365162	0.484338		0.509525	0.394373	0.303856	0.227825				0.600423	0.628834	0.693113	0.214692	0.305675	0.366824
0.336575	0.957398	0.54463	0.944057	0.655345	0.676294	0.471831	0.825233		0.277543	0.311258	0.420832	0.4386	0.133798	0.426038	0.682653	0.390299		0.801175	0.845738	0.450866	0.269244				0.655756	0.130757	0.900168	0.775399	0.176806	0.210642
0.437092	0.464332	0.418255	0.773991	0.664113	0.434908	0.683995	0.966307		0.595504	0.948743	0.722163	0.804182	0.28766	0.740293	0.640214	0.439482		0.5691	0.0368642	0.110909	0.545149				0.616778	0.417491	0.515554	0.489244	0.436655	0.763002
0.543194	0.81309	0.356544	0.16869	0.442413	0.89225	0.471637	0.744741		0.144526	0.576466	0.586616	0.571502	0.266475	0.722395	0.108347	0.802602		0.346058	0.359693	0.428161	0.911022				0.373063	0.842207	0.760955	0.992315	0.296669	0.310947
0.349841	0.163499	0.195259	0.491715	0.221198	0.0941349	0.665541	0.552994		0.326586	0.676471	0.388647	0.448764	0.346947	0.712394	0.0334905	0.529697		0.372172	0.219897	0.754068	0.288024				0.558948	0.940953	0.693971	0.915255	0.161019	0.762207
0.496456	0.457847	0.625995	0.640417	0.729424	0.245734	0.694794	0.837389		0.494392	0.518472	0.181675	0.812584	0.179674	0.211353	0.713732	0.648789		0.764349	0.727093	0.417611	0.436262				0.192542	0.800329	0.518661	0.942947	0.370824	0.513318
0.411627	0.56734	0.248033	0.712548	0.267185	0.375927	0.209175	0.810745		0.643654	0.406614	0.0786895	0.340475	0.976427	0.980935	0.580845	0.163708		0.397195	0.502918	0.567109	0.484039				0.134424	0.430335	0.694344	0.492855	0.692169	0.826373
0.380548	0.327744	0.65249	0.678865	0.520473	0.944296	0.245474	0.681673		0.497689	0.201314	0.367378	0.603699	0.318196	0.729279	0.405975	0.446946		0.514798	0.074949	0.17161	0.672936				0.183261	0.59243	0.371382	0.304341	0.793286	0.504417
0.375768	0.480759	0.300772	0.774445	0.224849	0.3812	0.134783	0.590809		0.157355	0.308381	0.184839	0.190514	0.366396	0.161231	0.150095	0.369171		0.386899	0.401388	0.452239	0.308844				0.242209	0.696646	0.667749	0.504739	0.610996	0.592708
0.451531	0.962873	0.177503	0.480094	0.651709	0.23625	0.482735	0.452276		0.21059	0.474238	0.370049	0.633379	0.402713	0.423684	0.112334	0.474161		0.185535	0.373709	0.576632	0.399002				0.675256	0.518908	0.887423	0.738688	0.904039	0.53499
0.61351	0.405233	0.690473	0.648245	0.209007	0.586665	0.757007	0.658915		0.616268	0.95485	0.300022	0.30539	0.57354	0.8941	0.521661	0.961666		0.358204	0.462925	0.797125	0.964748				0.585156	0.154084	0.57089	0.813879	0.711087	0.27826
0.467873	0.715643	0.34965	0.237117	0.407384	0.345617	0.601932	0.384153		0.627601	0.810425	0.446849	0.816739	0.25317	0.548988	0.0987392	0.668924		0.398029	0.453061	0.431205	0.732297				0.468137	0.904919	0.426309	0.561166	0.525388	0.693056
0.467293	0.246416	0.431036	0.367645	0.204442	0.340893	0.715609	0.616927		0.19026	0.549189	0.0711958	0.494678	0.584022	0.227726	0.565443	0.372405		0.422929	0.738481	0.716766	0.873187				0.626495	0.978046	0.460778	0.247205	0.0149507	0.0331557
0.539144	0.686257	0.646406	0.414929	0.128941	0.6431	0.580416	0.472834		0.505358	0.18899	0.816017	0.942206	0.476604	0.0978437	0.437443	0.489819		0.751794	0.837095	0.495746	0.819383				0.582796	0.220952	0.578638	0.354555	0.427458	0.281435
0.25115	0.559285	0.354577	0.131888	0.18816	0.213771	0.274503	0.174807		0.738669	0.373469	0.46901	0.215188	0.485459	0.245145	0.385261	0.261013		0.158087	0.249756	0.425748	0.102395				0.577952	0.225486	0.517955	0.365954	0.110439	0.166034
0.171514	0.282266	0.12394	0.361378	0.103872	0.617593	0.386577	0.965056		0.350693	0.312083	0.303796	0.340337	0.820243	0.911699	0.476686	0.705329		0.20049	0.608247	0.382599	0.367491				0.164627	0.409342	0.301466	0.215824	0.439614	0.139016
0.552698	0.264469	0.337806	0.691668	0.277368	0.347553	0.607915	0.455947		0.575095	0.700285	0.256732	0.715999	0.287695	0.570002	0.633472	0.637359		0.759127	0.256012	0.764113	0.889363				0.552089	0.47005	0.208129	0.479515	0.589586	0.689678
0.327258	0.533237	0.535353	0.478034	0.249658	0.732899	0.277129	0.627171		0.0921255	0.309551	0.303146	0.61849	0.3482	0.599893	0.758196	0.604828		0.24829	0.734499	0.356028	0.280684				0.217622	0.826065	0.144704	0.84184	0.285334	0.544756
0.292903	0.17407	0.362141	0.33737	0.107661	0.0822745	0.594821	0.215799		0.712158	0.780378	0.564226	0.40195	0.541473	0.412195	0.735281	0.0472315		0.654423	0.575583	0.50687	0.623029				0.163801	0.725664	0.535921	0.225445	0.210996	0.644603
0.367718	0.409753	0.236579	0.577012	0.232954	0.785465	0.388184	0.674069		0.109309	0.66023	0.125272	0.610165	0.566885	0.589785	0.281577	0.81228		0.206377	0.336718	0.180975	0.538526				0.468945	0.553089	0.466228	0.445925	0.764672	0.54899
0.331873	0.677482	0.374829	0.313744	0.312422	0.479921	0.827359	0.994596		0.525762	0.712316	0.551548	0.792516	0.567087	0.864377	0.484995	0.848596		0.378005	0.458615	0.22489	0.0918677				0.456706	0.306179	0.441554	0.43535	0.55186	0.475442
0.118124	0.518503	0.308397	0.567741	0.792198	0.51557	0.302642	0.65317		0.189451	0.864914	0.386373	0.862175	0.142242	0.310249	0.291728	0.447473		0.756235	0.676978	0.464279	0.653905				0.536463	0.342736	0.405876	0.744682	0.231883	0.912978
0.220532	0.720698	0.161656	0.735153	0.46918	0.896531	0.532998	0.619628		0.864795	0.458571	0.557833	0.660481	0.262496	0.874572	0.41608	0.775186		0.68689	0.573753	0.112086	0.480294				0.448426	0.435023	0.175687	0.392208	0.803285	0.581886
0.112704	0.835825	0.338351	0.477374	0.770496	0.967265	0.787094	0.900076		0.0965302	0.298638	0.159432	0.335789	0.251748	0.515624	0.271208	0.828433		0.790041	0.516089	0.536615	0.190303				0.428988	0.604004	0.264107	0.345883	0.498764	0.36554
0.539915	0.525003	0.715041	0.359021	0.552959	0.817487	0.213765	0.495347		0.62191	0.424686	0.283617	0.671702	0.5415	0.815081	0.466664	0.928476		0.641469	0.363969	0.620594	0.155473				0.718421	0.673006	0.238095	0.491146	0.831936	0.650442
0.14669	0.950714	0.533759	0.879979	0.974903	0.783559	0.0767971	0.693069		0.10899	0.257739	0.607558	0.33308	0.323573	0.822689	0.409449	0.711843		0.149742	0.513791	0.340909	0.850216				0.456794	0.114893	0.33061	0.399432	0.449078	0.719358
0.149314	0.72059	0.47442	0.244099	0.679637	0.340133	0.195506	0.77005		0.131995	0.523687	0.225882	0.344312	0.560673	0.265645	0.675842	0.526796		0.642272	0.1711	0.37139	0.869202				0.569032	0.685479	0.37831	0.195751	0.457224	0.824474
0.353584	0.571598	0.492828	0.198867	0.219017	0.153468	0.700772	0.951926		0.522836	0.227024	0.444617	0.445059	0.407307	0.582121	0.646489	0.939833		0.345643	0.804459	0.835325	0.856826				0.470562	0.546218	0.451937	0.120452	0.509641	0.958089
0.592812	0.106177	0.0964675	0.205704	0.768982	0.373806	0.725788	0.652197		0.0269857	0.363504	0.378924	0.661337	0.0966519	0.477895	0.326681	0.262548		0.709806	0.377021	0.632634	0.920773				0.464678	0.804661	0.39693	0.388266	0.68151	0.0743871
0.219244	0.878257	0.255107	0.337178	0.530494	0.804043	0.358415	0.884		0.264489	0.323015	0.482389	0.279942	0.0508728	0.540089	0.0991398	0.630491		0.413901	0.258832	0.194122	0.828921				0.391907	0.215862	0.0902851	0.873261	0.810331	0.743279
0.278264	0.826583	0.388666	0.42209	0.599143	0.911616	0.868834	0.548962		0.340074	0.835514	0.526541	0.904661	0.171377	0.1675	0.460123	0.87738		0.583813	0.531525	0.274938	0.299259				0.557125	0.673514	0.222816	0.259875	0.425923	0.384168
0.280208	0.182739	0.423723	0.880989	0.686335	0.580805	0.742647	0.587638		0.652718	0.564255	0.651808	0.708907	0.709923	0.33097	0.513824	0.557321		0.486656	0.414138	0.0699893	0.678082				0.343855	0.46438	0.343854	0.262876	0.804922	0.518798
0.729724	0.565788	0.505598	0.529486	0.409965	0.439993	0.669104	0.471013		0.332379	0.644943	0.215124	0.574528	0.501068	0.341711	0.122335	0.769422		0.338694	0.359154	0.235378	0.369126				0.236308	0.491296	0.481071	0.690248	0.781522	0.0207978
0.231222	0.750874	0.444356	0.489944	0.239001	0.277894	0.135475	0.495794		0.330796	0.297372	0.407143	0.622159	0.671911	0.991582	0.763097	0.829005		0.348556	0.791672	0.0364648	0.522319				0.258068	0.201093	0.408898	0.673441	0.227044	0.186677
0.316325	0.183503	0.485253	0.176176	0.662821	0.118369	0.855551	0.783203		0.469468	0.4344	0.354695	0.779347	0.411848	0.407976	0.419518	0.472143		0.670628	0.884137	0.264204	0.770845				0.274531	0.407194	0.280376	0.388998	0.882059	0.739756
0.1791	0.268668	0.344188	0.854457	0.209704	0.532075	0.401129	0.315678		0.332497	0.55449	0.265066	0.29698	0.582743	0.602289	0.364106	0.657348		0.450751	0.738186	0.423978	0.265731				0.388766	0.622556	0.524825	0.157717	0.866815	0.504747
0.519843	0.349667	0.611173	0.119144	0.452161	0.169504	0.416891	0.804466		0.524153	0.343212	0.73954	0.226408	0.348121	0.349294	0.681325	0.923361		0.498812	0.211716	0.844988	0.523444				0.24111	0.577687	0.111882	0.778142	0.515758	0.961752
0.537974	0.447379	0.681473	0.187578	0.826278	0.606513	0.452929	0.858437		0.462324	0.392858	0.417765	0.147157	0.462449	0.608742	0.4063	0.546476		0.236515	0.748124	0.842843	0.51282				0.782149	0.372365	0.53749	0.0941658	0.74607	0.819007
0.0439727	0.339097	0.49244	0.812681	0.702815	0.798316	0.550713	0.379426		0.0462631	0.180451	0.116018	0.326382	0.386741	0.207543	0.234776	0.594305		0.517224	0.835078	0.154969	0.646558				0.69233	0.402051	0.497563	0.801095	0.521213	0.811448
0.367189	0.466774	0.543529	0.944449	0.710892	0.689348	0.243289	0.613746		0.263923	0.133117	0.381027	0.35558	0.358755	0.188247	0.965718	0.754564		0.635707	0.65166	0.446901	0.763676				0.646236	0.356667	0.643353	0.792197	0.430062	0.775269
0.275614	0.713959	0.398225	0.478466	0.539635	0.540313	0.526248	0.779909		0.29629	0.493555	0.408152	0.82066	0.584493	0.51273	0.672659	0.791567		0.602053	0.460747	0.0943918	0.758927				0.767883	0.488412	0.254194	0.688018	0.647858	0.596664
0.39961	0.518561	0.572016	0.597937	0.542288	0.689846	0.55265	0.914991		0.550819	0.750314	0.555547	0.216691	0.291293	0.642095	0.399693	0.825156		0.719722	0.527625	0.199274	0.595491				0.707836	0.295409	0.186289	0.457763	0.137659	0.281487
0.44609	0.832666	0.500442	0.410082	0.299243	0.54137	0.537393	0.907114		0.251414	0.517413	0.700626	0.967763	0.262927	0.746757	0.0691435	0.644195		0.514324	0.451686	0.779338	0.404626				0.561199	0.0458789	0.515924	0.834001
0.200725	0.489083	0.614044	0.459374	0.339874	0.694627	0.775268	0.508946		0.19214	0.392373	0.222476	0.474848	0.352137	0.190109	0.550971	0.0992049		0.630264	0.777002	0.467798	0.114794				0.371611	0.640414	0.297081	0.689294
0.524844	0.273677	0.393084	0.527128	0.815802	0.240941	0.516905	0.919385		0.425227	0.178819	0.289251	0.257054	0.445024	0.324858	0.340184	0.458961		0.831417	0.78267	0.555864	0.692511				0.769295	0.489389	0.496185	0.449886
0.16187	0.78445	0.569093	0.781256	0.526313	0.485349	0.501705	0.908387		0.137472	0.705357	0.304582	0.572674	0.467496	0.12668	0.437821	0.500754		0.832065	0.99767	0.162601	0.364473				0.867053	0.77432	0.171736	0.43234
0.348029	0.813399	0.367186	0.768713	0.354822	0.666708	0.407151	0.166769		0.262212	0.754814	0.0715177	0.456769	0.0610937	0.825259	0.41513	0.713022		0.335478	0.919113	0.676218	0.549336				0.73953	0.259585	0.415893	0.728175
0.132262	0.381939	0.362677	0.918403	0.241156	0.517665	0.658936	0.816091		0.661272	0.787944	0.325427	0.37795	0.244624	0.493442	0.215907	0.681928		0.771108	0.24097	0.450517	0.455187				0.563103	0.453433	0.378601	0.749829
0.461557	0.599461	0.173481	0.611761	0.686745	0.588475	0.734926	0.109446		0.307397	0.597867	0.763335	0.885004	0.308591	0.925201	0.547726	0.77637		0.872819	0.314296	0.210667	0.408506				0.821763	0.77708	0.160869	0.379735
0.205054	0.613462	0.234926	0.593203	0.635979	0.686302	0.625663	0.696093		0.147743	0.347338	0.587227	0.248183	0.263008	0.545507	0.0557922	0.655059		0.481794	0.177567	0.477822	0.0952				0.395965	0.639956	0.724866	0.334674
0.465617	0.557975	0.80063	0.447549	0.633552	0.387398	0.575512	0.210567		0.634585	0.628764	0.108075	0.182198	0.626496	0.456652	0.869716	0.316381		0.632854	0.965495	0.430073	0.801281				0.789831	0.776752	0.271092	0.462984
0.4908	0.394	0.648066	0.325792	0.423707	0.0772794	0.668579	0.664377		0.456805	0.479849	0.0922611	0.454003	0.345227	0.221489	0.562525	0.961203		0.737782	0.592688	0.669137	0.618307				0.932444	0.99321	0.32866	0.619416
0.462122	0.575063	0.554136	0.692317	0.595583	0.776322	0.393565	0.959633		0.294467	0.641747	0.771978	0.662731	0.153826	0.704914	0.267536	0.566696		0.86091	0.781262	0.197145	0.169878				0.434593	0.629845	0.7127	0.607093
0.453536	0.588215	0.717947	0.884103	0.267233	0.771978	0.301089	0.462965		0.659344	0.500391	0.336315	0.440905	0.18568	0.778908	0.819871	0.698035		0.743916	0.243242	0.863871	0.770501				0.0968085	0.408466	0.217052	0.892299
0.476127	0.619999	0.114434	0.571061	0.911988	0.927009	0.499975	0.811884		0.462546	0.404461	0.674282	0.387301	0.214335	0.542516	0.829775	0.950483		0.344451	0.597542	0.346642	0.116137				0.834097	0.652432	0.852462	0.962492
0.356353	0.615033	0.2535	0.529616	0.40386	0.760654	0.402565	0.70958		0.279772	0.814226	0.350757	0.693417	0.558281	0.583093	0.379527	0.795234		0.292836	0.703767	0.67351	0.775056				0.518543	0.58319	0.512938	0.945328
0.276514	0.78393	0.739908	0.771573	0.0184145	0.208557	0.554662	0.0864567		0.673321	0.262882	0.571351	0.220014	0.480423	0.527834	0.858525	0.896359		0.768783	0.900749	0.161938	0.593993				0.439612	0.31893	0.434459	0.754161
0.679052	0.88705	0.393925	0.259878	0.707648	0.116054	0.570925	0.391732		0.164166	0.941885	0.665992	0.406157	0.460542	0.897066	0.440592	0.824107		0.353641	0.178598	0.573604	0.25983				0.637498	0.584275	0.424769	0.928384
0.316765	0.463121	0.36574	0.352677	0.572554	0.803942	0.235018	0.630837		0.121355	0.18431	0.505118	0.617077	0.429445	0.32538	0.786533	0.665371		0.116772	0.240412	0.540316	0.521896				0.337392	0.380205	0.225018	0.28501
0.602917	0.715008	0.836964	0.691804	0.391843	0.934166	0.35779	0.764344		0.447554	0.637283	0.433703	0.432706	0.456481	0.427339	0.512814	0.212308		0.102658	0.208843	0.0779814	0.44391				0.647785	0.581817	0.418833	0.0858025
0.566185	0.81135	0.333523	0.347789	0.133988	0.80282	0.808037	0.149114		0.221533	0.609724	0.700807	0.92506	0.0411562	0.378349	0.25004	0.692583		0.608442	0.430159	0.612244	0.795135				0.664714	0.906189	0.476595	0.428403
0.483552	0.121389	0.41187	0.622014	0.318115	0.150327	0.563728	0.859952		0.558356	0.705276	0.672486	0.747692	0.0459909	0.175954	0.281699	0.603007		0.356512	0.831651	0.317712	0.307502				0.60482	0.660666	0.396901	0.0673354
0.465082	0.309221	0.165839	0.462001	0.210617	0.318512	0.577953	0.316817		0.11067	0.2692	0.554523	0.858418	0.445507	0.579408	0.695787	0.574903		0.681609	0.599329	0.609549	0.310271				0.440291	0.541608	0.466487	0.784978
0.572874	0.426352	0.0371179	0.769548	0.556685	0.281969	0.532524	0.234541		0.460171	0.237568	0.06771	0.432063	0.676904	0.501063	0.522728	0.640655		0.261928	0.498655	0.394969	0.960327				0.519645	0.813644	0.324268	0.477997
0.538261	0.564774	0.189344	0.308314	0.71084	0.372927	0.210545	0.193965		0.583744	0.430379	0.428462	0.446728	0.258773	0.388582	0.257501	0.862722		0.65755	0.51814	0.192922	0.8199				0.266229	0.738597	0.186541	0.702364
0.187102	0.227951	0.646431	0.784277	0.462479	0.453873	0.549771	0.552126		0.06142	0.545069	0.169261	0.374246	0.66168	0.63106	0.792362	0.499915		0.366994	0.895431	0.137945	0.195331				0.853786	0.379993	0.180819	0.404624
0.0386818	0.0492509	0.258299	0.974983	0.531553	0.488252	0.428258	0.289142		0.702783	0.096201	0.266246	0.72705	0.362523	0.1392	0.429688	0.560335		0.299553	0.288447	0.37445	0.336998				0.684801	0.387042	0.473875	0.565409
0.385404	0.8545	0.454773	0.844492	0.130237	0.776921	0.380849	0.166504		0.507283	0.523272	0.348554	0.262906	0.35718	0.30911	0.668815	0.961606		0.13398	0.429992	0.556825	0.656026				0.357964	0.693466	0.305534	0.765738
0.162437	0.310033	0.425614	0.859768	0.56894	0.943735	0.574544	0.397532		0.41545	0.824273	0.527244	0.386912	0.534697	0.699974	0.575922	0.928124		0.658174	0.548086	0.54406	0.493324				0.14915	0.485313	0.42321	0.298364
0.263283	0.0967873	0.222469	0.644469	0.471903	0.760596	0.198915	0.840466		0.26908	0.421261	0.277849	0.551435	0.379945	0.657077	0.246417	0.654607		0.197792	0.283269	0.776977	0.631778				0.100258	0.211873	0.21809	0.76273
0.602479	0.615112	0.478214	0.97356	0.207768	0.750777	0.33816	0.783519		0.615273	0.282953	0.346554	0.556082	0.383958	0.237295	0.265947	0.602223		0.11947	0.263342	0.579183	0.751507				0.406787	0.345745	0.327706	0.208194
0.401685	0.659218	0.929643	0.551692	0.832432	0.654268	0.747723	0.704596		0.289101	0.468091	0.383067	0.367198	0.779465	0.782313	0.797547	0.465671		0.362054	0.535526	0.52678	0.0582957				0.166223	0.186632	0.262976	0.512272
0.24399	0.520425	0.129078	0.407735	0.718797	0.902918	0.414856	0.459234		0.408685	0.652428	0.132005	0.780969	0.0420511	0.780445	0.12904	0.743523		0.356275	0.617566	0.842439	0.542403				0.647745	0.965398	0.200222	0.261376
0.655931	0.87106	0.150871	0.235526	0.200107	0.440207	0.523951	0.958966		0.549518	0.0075551	0.25091	0.410712	0.409323	0.540393	0.179122	0.676667		0.128074	0.211269	0.617135	0.688577				0.807725	0.737805	0.405508	0.259995
0.703765	0.681895	0.423024	0.486759	0.795067	0.591706	0.183715	0.291072		0.27542	0.348377	0.281111	0.521674	0.314152	0.336955	0.603094	0.883788		0.317233	0.410463	0.124192	0.209094				0.517561	0.771596	0.574326	0.149802
0.505499	0.293162	0.159946	0.526054	0.523249	0.677759	0.43732	0.846581		0.086494	0.236194	0.138938	0.066346	0.136462	0.435053	0.461328	0.389247		0.391521	0.439467	0.422283	0.59293				0.164977	0.365526	0.494432	0.615917
0.480258	0.959045	0.399297	0.61024	0.479604	0.162814	0.490799	0.494745		0.374699	0.488651	0.166222	0.578776	0.609688	0.760279	0.472963	0.303128		0.403879	0.832654	0.689917	0.760241				0.837527	0.658633	0.226535	0.170602
0.656676	0.512367	0.557658	0.364047	0.0509136	0.422258	0.278183	0.566843		0.272477	0.390117	0.562281	0.725018	0.307001	0.470872	0.308752	0.782301		0.526285	0.440605	0.708456	0.0913459				0.251359	0.355684	0.495095	0.394759
0.510959	0.573245	0.433013	0.814557	0.521886	0.692524	0.702227	0.991486		0.464231	0.220992	0.325982	0.83981	0.345572	0.949579	0.202174	0.372373		0.25992	0.367769	0.217548	0.498762				0.439692	0.744301	0.278648	0.548375
0.236735	0.737311	0.416847	0.814941	0.510756	0.332777	0.529938	0.820998		0.454025	0.878723	0.903218	0.64747	0.904578	0.927134	0.422143	0.315377		0.309363	0.810504	0.571332	0.56248				0.810826	0.598751	0.183012	0.540442
0.608779	0.566181	0.183446	0.119693	0.0732964	0.319669	0.406238	0.572396		0.339903	0.385854	0.516439	0.540923	0.308987	0.549676	0.425947	0.520337		0.271572	0.558766	0.231135	0.537085				0.386863	0.897273	0.385703	0.639365
0.391311	0.279882	0.422212	0.676445	0.211314	0.571194	0.276257	0.824445		0.636466	0.729333	0.213529	0.353555	0.232399	0.773602	0.269412	0.31838		0.245553	0.492125	0.635826	0.469465				0.393861	0.341779	0.109132	0.312938
0.277822	0.216966	0.368756	0.537588	0.478995	0.652509	0.672433	0.901741		0.351252	0.536352	0.293559	0.243367	0.740312	0.451619	0.409067	0.624288		0.616331	0.839773	0.675068	0.7691				0.57902	0.394144	0.516572	0.147241
0.404279	0.745458	0.327744	0.822896	0.488358	0.362049	0.386883	0.542837		0.650376	0.507026	0.528456	0.604139	0.60272	0.834014	0.763757	0.557319		0.664382	0.368587	0.455084	0.862083				0.437697	0.348524	0.517011	0.289086
0.338669	0.836556	0.21793	0.297757	0.354045	0.694901	0.488065	0.745884		0.688841	0.894002	0.154598	0.946219	0.451027	0.750152	0.687937	0.635319		0.498851	0.136555	0.351662	0.421829				0.542141	0.402138	0.364331	0.254164
0.0929799	0.639712	0.760779	0.408525	0.319773	0.527561	0.465269	0.314746		0.400254	0.465186	0.368288	0.624508	0.38213	0.28776	0.430429	0.375921		0.596658	0.627066	0.206176	0.788977				0.340175	0.459107	0.538075	0.784603
0.487391	0.789407	0.71048	0.165074	0.161148	0.418728	0.689586	0.219888		0.574423	0.47687	0.371344	0.196452	0.351557	0.748581	0.329821	0.766136		0.0865728	0.645492	0.535362	0.143586				0.834114	0.51719	0.72546	0.349457
0.121921	0.105015	0.249802	0.817666	0.433147	0.329685	0.770164	0.322941		0.319477	0.2088	0.514643	0.660969	0.521593	0.985728	0.459755	0.64801		0.500921	0.23157	0.12514	0.106683				0.76915	0.325416	0.352492	0.437182
0.0981086	0.150885	0.511628	0.458566	0.695029	0.43108	0.569271	0.72935		0.455005	0.212769	0.424148	0.661358	0.497959	0.895993	0.376853	0.532721		0.665359	0.79563	0.369662	0.516476				0.376005	0.213615	0.797107	0.364083
0.233502	0.766473	0.798645	0.915741	0.55207	0.258826	0.162644	0.29451		0.618896	0.447462	0.259442	0.860043	0.534785	0.456694	0.816409	0.37996		0.593403	0.424486	0.193794	0.242834				0.469806	0.508336	0.483248	0.508497
0.700759	0.671036	0.371045	0.244629	0.637104	0.622205	0.723738	0.62421		0.522308	0.348806	0.552808	0.850191	0.257597	0.437907	0.435967	0.588494		0.630937	0.218032	0.353654	0.549739				0.419772	0.729316	0.172462	0.218775
0.373273	0.35928	0.369237	0.858447	0.279576	0.666641	0.572374	0.687829		0.727564	0.853813	0.4118	0.581079	0.689121	0.862502	0.352099	0.232622		0.328867	0.0651364	0.56676	0.268946				0.708176	0.528408	0.534047	0.93545
0.267012	0.247137	0.398379	0.408814	0.257717	0.41554	0.683323	0.645225		0.639079	0.585238	0.443217	0.447161	0.481526	0.531137	0.481024	0.245169		0.106628	0.787897	0.542662	0.309609				0.592004	0.876231	0.201504	0.597613
0.068504	0.566541	0.629973	0.470529	0.53975	0.272373	0.544161	0.668944		0.321637	0.518034	0.0995764	0.375292	0.357393	0.723724	0.5895	0.963999		0.257747	0.502629	0.63397	0.582201				0.74092	0.451697	0.672353	0.288309
0.240655	0.567794	0.590427	0.408592	0.848024	0.824297	0.890483	0.69369		0.537086	0.513313	0.254166	0.590714	0.302593	0.828107	0.652243	0.62488		0.451813	0.498844	0.383945	0.486073				0.668042	0.364399	0.079417	0.850422
0.184329	0.193882	0.459692	0.51582	0.763292	0.48993	0.249063	0.51083		0.436629	0.892033	0.274729	0.223796	0.279783	0.297526	0.9318	0.832568		0.20815	0.369408	0.563682	0.63727				0.715049	0.447302	0.252197	0.719694
0.354558	0.492876	0.078779	0.625997	0.838068	0.324118	0.692935	0.89828		0.685895	0.866213	0.219463	0.083956	0.379328	0.739906	0.34487	0.663214		0.66769	0.664359	0.225019	0.50433				0.312543	0.663461	0.319778	0.0311979
0.136935	0.225371	0.706483	0.905073	0.49432	0.38563	0.484302	0.566772		0.718044	0.363917	0.445056	0.0450394	0.62729	0.746477	0.497232	0.578043		0.0672678	0.0715681	0.672617	0.554901				0.509531	0.198648	0.347493	0.808023
0.539764	0.472588	0.176394	0.472566	0.42284	0.139869	0.82993	0.833406		0.68611	0.814923	0.693205	0.818271	0.573719	0.588648	0.63587	0.364685		0.556753	0.528581	0.221998	0.538883				0.0414021	0.360466	0.366099	0.818179
0.146817	0.0831181	0.327124	0.609286	0.88371	0.808375	0.306426	0.629898		0.471924	0.172953	0.613507	0.409334	0.097136	0.318639	0.378935	0.665801		0.370831	0.228604	0.494843	0.696271				0.86159	0.566949	0.186541	0.723984
0.335197	0.292259	0.594507	0.559228	0.380301	0.466139	0.353168	0.500144		0.514994	0.656264	0.19358	0.736823	0.338367	0.366166	0.187949	0.523558		0.190406	0.775551	0.47302	0.433193				0.854227	0.450461	0.359285	0.480304
0.609538	0.170899	0.829209	0.678421	0.409799	0.243922	0.56239	0.913803		0.377482	0.548563	0.530491	0.568628	0.365023	0.0508436	0.414036	0.745872		0.294982	0.836283	0.658861	0.745395				0.253488	0.312879	0.687618	0.211432
0.525137	0.618423	0.650897	0.881265	0.698587	0.220158	0.48603	0.830035		0.5443	0.942556	0.374771	0.446876	0.528778	0.434515	0.518432	0.856214		0.794706	0.614642	0.547178	0.851974				0.59746	0.131697	0.203131	0.285128
0.26101	0.386445	0.405707	0.600903	0.620745	0.139308	0.325503	0.458991		0.179865	0.251604	0.290321	0.165324	0.274107	0.37006	0.467657	0.607884		0.437829	0.918287	0.594638	0.561867				0.28738	0.568643	0.594093	0.252476
0.248304	0.231811	0.257196	0.375703	0.158652	0.387321	0.538272	0.747501		0.415621	0.683018	0.69986	0.231055	0.12589	0.420468	0.322002	0.425626		0.176602	0.351701	0.744156	0.563448				0.482225	0.489942	0.155512	0.865695
0.292786	0.417153	0.180086	0.325846	0.459374	0.172819	0.225933	0.201977		0.365419	0.59898	0.104489	0.594976	0.393795	0.109441	0.554639	0.312483		0.253894	0.242907	0.28726	0.67768				0.507115	0.57609	0.686327	0.780227
0.242505	0.757564	0.429947	0.994348	0.261843	0.892434	0.72411	0.141829		0.458874	0.872356	0.416177	0.184985	0.407587	0.584137	0.0847159	0.810795		0.620676	0.265734	0.571629	0.453192				0.222338	0.577325	0.0634459	0.245904
0.545007	0.172905	0.328183	0.41713	0.23637	0.809509	0.631163	0.957147		0.428946	0.947731	0.379471	0.411698	0.494548	0.425085	0.648281	0.689196		0.838507	0.67461	0.406488	0.453238				0.389737	0.399616	0.415807	0.893124
0.0224303	0.741365	0.264903	0.374912	0.612605	0.503949	0.209136	0.814243		0.57986	0.349547	0.454773	0.872515	0.828266	0.734912	0.225574	0.309523		0.545963	0.496132	0.0958494	0.1529				0.523745	0.866686	0.362183	0.606407
0.163673	0.869104	0.0952731	0.475792	0.376537	0.521885	0.342573	0.653373		0.693297	0.478523	0.489207	0.568437	0.142905	0.582211	0.552462	0.510387		0.246793	0.464402	0.562979	0.202351				0.799496	0.797998	0.582737	0.349555
0.293182	0.228016	0.63088	0.616586	0.322219	0.265711	0.667394	0.500834		0.538193	0.890803	0.280029	0.470942	0.0256766	0.854685	0.201603	0.784906		0.133323	0.644845	0.315593	0.0535539				0.219389	0.0754464	0.0959556	0.897785
0.36566	0.551332	0.362914	0.660561	0.679107	0.542171	0.42783	0.43079		0.40892	0.480115	0.331498	0.359189	0.269105	0.7701	0.0560456	0.864009		0.473743	0.371475	0.344885	0.160912				0.259046	0.352191	0.259928	0.42228
0.352056	0.574639	0.514068	0.863209	0.870077	0.77614	0.421449	0.518703		0.565436	0.155424	0.440239	0.340936	0.336722	0.54827	0.444841	0.875118		0.66854	0.617776	0.472837	0.183203				0.913651	0.886311	0.428514	0.757101
0.404317	0.966636	0.522692	0.837448	0.447463	0.600027	0.401392	0.650539		0.574888	0.500233	0.129625	0.180559	0.610311	0.28859	0.486422	0.571641		0.430979	0.709891	0.529793	0.296463				0.632844	0.598212	0.173673	0.454875
0.140628	0.449598	0.620959	0.120398	0.651379	0.230187	0.236558	0.817505		0.241592	0.348912	0.501279	0.717173	0.282678	0.943644	0.295464	0.186111		0.536985	0.550313	0.00376207	0.303882				0.356847	0.882581	0.398517	0.556147
0.327697	0.591173	0.598698	0.480489	0.530924	0.965454	0.225478	0.425804		0.139734	0.334762	0.488687	0.821447	0.759237	0.68487	0.186901	0.670076		0.478027	0.350603	0.471289	0.654308				0.501463	0.202393	0.1711	0.630989
0.180219	0.355474	0.288516	0.689656	0.578167	0.89666	0.568559	0.537572		0.518119	0.139951	0.559414	0.478487	0.256298	0.233404	0.662523	0.724832		0.688404	0.488867	0.776472	0.46995				0.589016	0.371659	0.256739	0.336798
0.26251	0.544482	0.270032	0.727676	0.686149	0.144235	0.185181	0.751986		0.281715	0.559158	0.481682	0.233726	0.748726	0.36286	0.705836	0.695543		0.262943	0.665281	0.514726	0.768607				0.644563	0.639853	0.488413	0.706409
0.369345	0.121043	0.183053	0.507178	0.496954	0.531312	0.259531	0.666942		0.383094	0.35734	0.481361	0.25095	0.201078	0.657775	0.66195	0.677831		0.662051	0.929768	0.372918	0.428937				0.415399	0.227685	0.299437	0.29841
0.306312	0.35565	0.30862	0.74739	0.371102	0.350691	0.632914	0.901056		0.352261	0.198466	0.608472	0.862748	0.256651	0.702621	0.293264	0.547192		0.329619	0.362641	0.52652	0.689592				0.954914	0.676964	0.6737	0.231283
0.321978	0.512065	0.366186	0.277937	0.0935307	0.511227	0.229081	0.285101		0.370334	0.92886	0.368719	0.637382	0.216249	0.208046	0.171603	0.324062		0.748843	0.461827	0.426817	0.374252				0.434943	0.873346	0.509497	0.797861
0.234839	0.66138	0.547941	0.725407	0.304725	0.131135	0.515548	0.383575		0.22891	0.475443	0.214587	0.979157	0.454079	0.850127	0.620801	0.461664		0.23606	0.181315	0.258693	0.561923				0.903415	0.700829	0.395183	0.549004
0.35282	0.63804	0.228057	0.678769	0.837431	0.315351	0.23921	0.299012		0.474251	0.315832	0.255796	0.561926	0.253668	0.703317	0.222544	0.936206		0.674399	0.339432	0.439215	0.453142				0.325458	0.151247	0.766992	0.836731
0.183553	0.579938	0.56755	0.968183			0.588942	0.658462		0.468001	0.244684	0.552439	0.717173	0.0970422	0.309707	0.653326	0.27844		0.449586	0.867946	0.487543	0.667808				0.319128	0.583367	0.574	0.395761
0.121855	0.151573	0.56257	0.196479			0.744761	0.423043		0.478026	0.741437	0.228083	0.700962	0.521781	0.214108	0.897513	0.718728		0.851875	0.771325	0.338977	0.618583				0.567996	0.388986	0.594116	0.379052
0.588784	0.496232	0.420799	0.815961			0.484864	0.965171		0.417849	0.669707	0.598091	0.875789	0.506506	0.786611	0.205009	0.348826		0.470109	0.776314	0.228106	0.817477				0.650416	0.467562	0.503776	0.196124
0.509997	0.673281	0.411276	0.590023			0.487867	0.701835		0.211903	0.349555	0.891479	0.390824	0.0970084	0.403217	0.107661	0.368011		0.249548	0.665165	0.398747	0.372903				0.503833	0.240145	0.544207	0.326388
0.250426	0.481238	0.70305	0.971275			0.185772	0.731198		0.586441	0.487063	0.123724	0.753876	0.381978	0.93115	0.214267	0.305163		0.848631	0.080637	0.183091	0.350537				0.935109	0.740897	0.469497	0.423231
0.339543	0.208245	0.28466	0.836286			0.790621	0.863106		0.687464	0.130413	0.289609	0.475634	0.320127	0.755047	0.49176	0.553526		0.743467	0.216853	0.452651	0.537097				0.598858	0.408569	0.484067	0.560951
0.590631	0.315802	0.507596	0.480599			0.521121	0.392119		0.183701	0.63424	0.602043	0.606507	0.452835	0.975603	0.357277	0.937907		0.719322	0.702789	0.561402	0.657244				0.629141	0.800861	0.631947	0.44093
0.136062	0.659566	0.369169	0.73859			0.481764	0.560854		0.046483	0.0591606	0.713299	0.559079	0.361457	0.936661	0.330342	0.432393		0.718701	0.915894	0.097348	0.582364				0.575547	0.922077	0.801348	0.524605
0.3147	0.621461	0.136073	0.58133			0.194507	0.386856		0.688232	0.93998	0.12996	0.155257	0.536805	0.98158	0.909098	0.922831		0.295621	0.69597	0.325027	0.178425				0.725381	0.473836	0.126343	0.197615
0.122921	0.0840083	0.420009	0.583239			0.623256	0.95865		0.275701	0.484898	0.311283	0.296691	0.40847	0.762217	0.477372	0.73887		0.475441	0.574499	0.605593	0.987005				0.38846	0.582263	0.110036	0.878708
0.347822	0.338565	0.236627	0.314247			0.276394	0.825332		0.32485	0.192498	0.398519	0.122795	0.99632	0.996995	0.64755	0.723634		0.451754	0.251504	0.489598	0.575587				0.423572	0.858088	0.38557	0.599809
0.501092	0.391171	0.585937	0.400847			0.414765	0.0240736		0.463854	0.201656	0.4731	0.69577	0.616715	0.773908	0.0582283	0.312023		0.0997486	0.53374	0.428994	0.603114				0.832031	0.848577	0.371402	0.212963
0.361021	0.71752	0.538723	0.338613			0.560198	0.772071		0.604153	0.0981213	0.565573	0.742745	0.307687	0.643563	0.646689	0.307974		0.448119	0.699479	0.510519	0.902151				0.738613	0.529092	0.171369	0.696923
0.495681	0.749537	0.623085	0.135757			0.511611	0.148438		0.20499	0.68644	0.551875	0.612357	0.401533	0.352816	0.520597	0.804113		0.69333	0.980595	0.189633	0.543452				0.72297	0.329402	0.31978	0.660367
0.279611	0.537155	0.657296	0.926512			0.253751	0.964849		0.705104	0.137411	0.163176	0.648919	0.551263	0.215226	0.375463	0.614529		0.844693	0.158652	0.495798	0.944839				0.59833	0.385754	0.326199	0.842008
0.548249	0.640642	0.361602	0.363209			0.604788	0.908301		0.191367	0.558262	0.433774	0.375314	0.377629	0.5842	0.356701	0.608182		0.877524	0.63897	0.446233	0.143647				0.659631	0.933907	0.19527	0.368603
0.23047	0.742081	0.564802	0.126926			0.331892	0.203702		0.331902	0.587565	0.34313	0.410523	0.406322	0.243603	0.313724	0.29871		0.809601	0.21668	0.472469	0.681771				0.440221	0.941929	0.299084	0.327861
0.14227	0.702576	0.314446	0.744243			0.347788	0.775976		0.229199	0.526947	0.372084	0.555139	0.436733	0.853563	0.236221	0.336302		0.268756	0.356683	0.45382	0.918824				0.502977	0.447106	0.406661	0.422939
0.0296901	0.855059	0.660132	0.878087			0.250647	0.444773		0.100717	0.401169	0.411002	0.781621	0.417556	0.823812	0.397385	0.469996		0.0683514	0.660064	0.322534	0.470291				0.629559	0.371402	0.119399	0.227665
0.598363	0.645554	0.228815	0.460631			0.521726	0.893652		0.254432	0.543417	0.294146	0.629362	0.279531	0.625369	0.345231	0.779953		0.700338	0.556412	0.54227	0.519519				0.962216	0.679979	0.534386	0.45609
0.362106	0.482623	0.541798	0.737959			0.495435	0.514286		0.629279	0.848219	0.408958	0.424761	0.487817	0.858342	0.461687	0.370496		0.536395	0.99896	0.623517	0.469135				0.846706	0.607735	0.197499	0.606424
0.235541	0.695082	0.222198	0.938498			0.316381	0.623765		0.144756	0.917816	0.0901087	0.593315	0.448945	0.440522	0.851112	0.788086		0.546208	0.839388	0.507966	0.559037				0.586186	0.452488	0.386476	0.725646
0.450046	0.251434	0.66741	0.803245			0.443528	0.809799		0.410352	0.779135	0.156549	0.674793	0.276993	0.679909	0.285604	0.23056		0.740909	0.24557	0.404433	0.451921				0.414098	0.656891	0.461162	0.214692
0.3119	0.387128	0.572288	0.191698			0.570384	0.738254		0.235652	0.282185	0.27106	0.365808	0.391224	0.570796	0.374952	0.569863		0.344839	0.577106	0.417351	0.729642				0.43298	0.901676	0.526978	0.51211
0.71133	0.640625	0.669346	0.0829163			0.51726	0.632765		0.21306	0.222111	0.597367	0.723402	0.60138	0.193832	0.556783	0.0699919		0.649859	0.827101	0.422445	0.0614006				0.355227	0.240666	0.362182	0.34849
0.315685	0.660307	0.412248	0.799553			0.507779	0.442746		0.400515	0.0754867	0.555121	0.922041	0.136705	0.297503	0.541126	0.471935		0.549575	0.949641	0.676931	0.498556				0.564868	0.192915	0.104773	0.433514
0.068111	0.058996	0.325998	0.336387			0.520815	0.115828		0.130174	0.231938	0.549068	0.683908	0.365023	0.650747	0.763033	0.556934		0.470807	0.177261	0.12296	0.326135				0.96306	0.790389	0.812316	0.686883
0.168352	0.324799	0.277711	0.833187			0.201468	0.165005		0.304788	0.129383	0.702971	0.609121	0.535047	0.765548	0.29046	0.576228		0.683887	0.95684	0.175753	0.159107				0.434489	0.533427	0.509311	0.48537
0.271543	0.720126	0.714551	0.958402			0.450171	0.51232		0.160567	0.910204	0.376592	0.283828	0.491576	0.857974	0.667653	0.160968		0.958307	0.675146	0.81084	0.909902				0.623362	0.221906	0.195498	0.691614
0.209366	0.0442469	0.386605	0.641774			0.67726	0.80032		0.465735	0.742059	0.478089	0.662433	0.318683	0.110409	0.196844	0.44625		0.991226	0.990067	0.570049	0.537653				0.718037	0.353582	0.870225	0.651798
0.0393996	0.0322599	0.515937	0.503193			0.68169	0.425885		0.156725	0.426375	0.0990274	0.677545	0.442266	0.886541	0.485525	0.469342		0.766263	0.431271	0.41898	0.533336				0.249656	0.475264	0.0911152	0.299452
0.448185	0.35433	0.141314	0.586875			0.81086	0.703873		0.284605	0.561228	0.286564	0.648341	0.212861	0.79469	0.471867	0.739514		0.272273	0.433865	0.249565	0.533614				0.677956	0.174705	0.665364	0.410215
0.260085	0.241696	0.406428	0.630537			0.728238	0.414397		0.370972	0.807673	0.395232	0.321516	0.626467	0.91464	0.331147	0.584602		0.47607	0.43173	0.397956	0.294362				0.503275	0.284681	0.66118	0.209048
0.592364	0.395794	0.243749	0.322004			0.402169	0.452536		0.161712	0.514441	0.0772873	0.506308	0.450369	0.616147	0.356935	0.298982		0.679507	0.422107	0.395413	0.242224				0.687373	0.589579	0.657622	0.90659
0.174799	0.16693	0.580582	0.381945			0.451713	0.377244		0.831226	0.979663	0.363147	0.663083	0.31851	0.218123	0.537035	0.298904		0.600648	0.778378	0.0560536	0.895506				0.548183	0.68171	0.230766	0.180674
0.142525	0.379857	0.50119	0.156262			0.771871	0.628753		0.614438	0.419471	0.38538	0.791608	0.274861	0.691888	0.331922	0.401684		0.800983	0.388487	0.301242	0.747001				0.478091	0.336076	0.494016	0.234988
0.386492	0.0997358	0.542405	0.359159			0.742389	0.114601		0.475837	0.764436	0.680744	0.766034	0.445377	0.266979	0.692257	0.627905		0.766199	0.175049	0.418864	0.556927				0.570198	0.452884	0.454484	0.896395
0.384451	0.468551	0.642863	0.744107			0.481533	0.957955		0.485409	0.579381	0.640067	0.260002	0.259068	0.555354	0.122864	0.674772		0.799398	0.289936	0.352828	0.441317				0.232934	0.876319	0.229419	0.874832
0.179453	0.325962	0.362919	0.652268			0.543271	0.547342		0.52821	0.558088	0.229048	0.786627	0.639804	0.368216	0.211268	0.939162		0.411415	0.817135	0.316384	0.263751				0.571283	0.252196	0.691823	0.822171
0.104704	0.269338	0.394796	0.204727			0.731226	0.743586		0.470959	0.382238	0.369648	0.700774	0.555935	0.771009	0.197545	0.758896		0.847696	0.712999	0.524286	0.365503				0.369933	0.504084	0.488295	0.487621
0.621308	0.548012	0.573369	0.145162			0.292989	0.144247		0.251576	0.438416	0.36945	0.712559	0.275664	0.482716	0.535998	0.606877		0.713207	0.674687	0.0422209	0.537822				0.727624	0.709305	0.213792	0.238094
0.43936	0.456308	0.511386	0.428354			0.460214	0.78651		0.676372	0.891908	0.451339	0.105807	0.492299	0.735752	0.204363	0.480956		0.890334	0.958489	0.51666	0.0647335				0.595127	0.0418002	0.983587	0.99308
0.447533	0.274445	0.440289	0.892835			0.325951	0.720883		0.414618	0.731569	0.539817	0.525282	0.582024	0.350082	0.106621	0.795486		0.664375	0.813561	0.735209	0.549745				0.276554	0.320889	0.879038	0.580327
0.170906	0.529271	0.227342	0.491075			0.597623	0.822408		0.329931	0.447903	0.335188	0.985051	0.270673	0.498631	0.240935	0.0989442		0.509516	0.319091	0.340178	0.389437				0.348415	0.55011	0.456755	0.149261
0.174206	0.129831	0.438701	0.648036			0.168492	0.635974		0.584165	0.590363	0.156236	0.791936	0.20311	0.859443	0.697325	0.684148		0.155556	0.30378	0.587483	0.1958				0.771569	0.452827	0.666368	0.886846
0.48624	0.192671	0.0482047	0.876761			0.621547	0.659037		0.532042	0.493936	0.121021	0.731099	0.737873	0.567356	0.558206	0.930259		0.967494	0.973952	0.134749	0.695549				0.721216	0.532401	0.702436	0.886152
0.393195	0.605057	0.672529	0.692531			0.500215	0.483651		0.331573	0.64576	0.0312939	0.450651	0.721757	0.566782	0.383323	0.699047		0.365846	0.0367245	0.879915	0.694799				0.641168	0.911199	0.553883	0.874967
0.193803	0.321067	0.608175	0.872662			0.738819	0.881254		0.624244	0.378299	0.403199	0.521135	0.481675	0.348645	0.077511	0.748136		0.86374	0.580159	0.503828	0.41883				0.222054	0.539901	0.786437	0.93359
0.328798	0.762639	0.55026	0.317785			0.142341	0.873428		0.0616185	0.502141	0.65074	0.352839	0.234531	0.591807	0.967394	0.749718		0.359409	0.8376	0.587311	0.860362				0.18139	0.518789	0.8484	0.852325
0.308363	0.419346	0.461314	0.154992			0.524061	0.880522		0.308812	0.577754	0.745167	0.745031	0.522214	0.288035	0.284672	0.22909		0.675234	0.487483	0.414579	0.368724				0.324282	0.93425	0.514695	0.546089
0.517442	0.592017	0.471563	0.299382			0.336792	0.848905		0.596843	0.501611	0.411711	0.595236	0.188185	0.728973	0.145147	0.447381		0.571623	0.638118	0.111699	0.396738				0.328583	0.150814	0.717697	0.671453
0.275624	0.630515	0.343391	0.207934			0.162659	0.810124		0.647715	0.507565	0.329083	0.266764	0.305198	0.446186	0.350015	0.567594		0.651216	0.905262	0.147953	0.217062				0.274843	0.629051	0.400674	0.458398
0.171943	0.677289	0.273335	0.281131			0.547675	0.703028		0.519123	0.472618	0.787079	0.838759	0.436554	0.328456	0.317194	0.705198		0.45297	0.195362	0.541942	0.341021				0.477552	0.490542	0.474966	0.085051
0.336911	0.234788	0.401649	0.910477			0.596494	0.601423		0.308206	0.428906	0.365979	0.412477	0.420329	0.661369	0.217798	0.661117		0.625854	0.699238	0.641645	0.208513				0.281867	0.403285	0.402105	0.353802
0.205352	0.389548	0.612538	0.312586			0.379182	0.891756		0.245859	0.204766	0.304403	0.300584	0.67683	0.561754	0.401713	0.482267		0.94376	0.933307	0.199144	0.737798				0.335011	0.87086	0.234683	0.683771
0.127218	0.747252	0.349701	0.650234			0.722049	0.68965		0.405692	0.647074	0.48776	0.918046	0.142084	0.652214	0.497381	0.65863		0.363055	0.718672	0.460521	0.572476				0.421256	0.810095	0.691126	0.266245
0.427065	0.797989	0.521848	0.559259			0.573212	0.384587		0.574621	0.530283	0.472648	0.541917	0.433986	0.808045	0.454215	0.422818		0.938699	0.600139	0.376682	0.615083				0.248544	0.625262	0.159628	0.836387
0.279043	0.371727	0.481721	0.538225			0.594843	0.795225		0.501309	0.237876	0.642909	0.472364	0.265536	0.320723	0.473145	0.65322		0.550637	0.728527	0.048391	0.601936				0.574899	0.751501	0.55615	0.204467
0.366157	0.337205	0.417439	0.133428			0.382073	0.768843		0.336921	0.723854	0.240765	0.335431	0.296877	0.716905	0.175242	0.52202		0.442809	0.722342	0.569686	0.371711				0.784896	0.0816094	0.358139	0.532562
0.784404	0.669145	0.681608	0.958132			0.432488	0.802755		0.397688	0.484196	0.170483	0.210408	0.584468	0.56257	0.642453	0.818341		0.877137	0.684701	0.568658	0.959994				0.280744	0.316511	0.483633	0.524782
0.331487	0.633803	0.336432	0.437052			0.586197	0.894688		0.699758	0.545344	0.534603	0.713936	0.30493	0.0432582	0.75119	0.906482		0.3128	0.671407	0.300535	0.703193				0.299463	0.128663	0.27523	0.84633
0.313434	0.581517	0.415016	0.925101			0.686756	0.70042		0.292179	0.103482	0.495568	0.717722	0.406567	0.829368	0.383885	0.46595		0.713573	0.18495	0.230673	0.653898				0.304781	0.856005	0.48742	0.944205
0.286259	0.308447	0.26291	0.199999			0.765914	0.471903		0.293755	0.187256	0.564107	0.617207	0.669691	0.692671	0.421289	0.135991		0.616731	0.277323	0.471067	0.909986				0.373116	0.602645	0.217436	0.777613
0.227125	0.231161	0.292069	0.42195			0.33824	0.372782		0.591824	0.795479	0.338209	0.856895	0.194507	0.574155	0.593925	0.0792566		0.538137	0.273787	0.601269	0.122697				0.435503	0.163046	0.473705	0.241155
0.563361	0.543035	0.345046	0.155667			0.511086	0.838646		0.247574	0.336635	0.061182	0.733229	0.452404	0.899568	0.495593	0.659904		0.564567	0.255169	0.373918	0.836874				0.524248	0.353949	0.309778	0.301176
0.418308	0.592071	0.472207	0.727969			0.729416	0.693256		0.373696	0.472097	0.799906	0.981472	0.566487	0.328795	0.104256	0.252343		0.648666	0.762791	0.335099	0.456115				0.420712	0.675517	0.321412	0.64964
0.044257	0.887047	0.302992	0.235885			0.704836	0.751279		0.185331	0.42278	0.441573	0.601273	0.463719	0.36988	0.557598	0.359045		0.691784	0.532902	0.659369	0.408509				0.650529	0.105525	0.873468	0.118677
0.202237	0.213909	0.568287	0.489014			0.700196	0.231004		0.426584	0.635638	0.318472	0.83208	0.570952	0.87751	0.409986	0.725339		0.240834	0.183593	0.239388	0.4033				0.841663	0.424151	0.462915	0.38631
0.243355	0.425934	0.268667	0.245315			0.555987	0.457259		0.0647085	0.603616	0.6782	0.5888	0.25157	0.709251	0.888409	0.757704		0.905314	0.687307	0.505394	0.559125				0.514192	0.820398	0.196854	0.454161
0.442794	0.315412	0.197263	0.455836			0.840492	0.806906		0.293762	0.313797	0.313847	0.119741	0.223154	0.182978	0.655889	0.686408		0.724254	0.581723	0.42712	0.555536				0.398879	0.816743	0.530125	0.445088
0.134072	0.320648	0.663271	0.589059			0.826396	0.951687		0.562394	0.362975	0.429802	0.909357	0.311537	0.464684	0.390429	0.616895		0.321595	0.921075	0.676979	0.438603				0.423144	0.931294	0.468664	0.89129
0.387777	0.539571	0.241233	0.64926			0.319128	0.159904		0.263424	0.857055	0.765225	0.883791	0.517168	0.486563	0.364719	0.290292		0.383359	0.21336	0.242304	0.541637				0.709491	0.687915	0.0932108	0.256502
0.211271	0.20729	0.255767	0.571995			0.644126	0.363342		0.488286	0.339812	0.567863	0.450404	0.403001	0.748477	0.239259	0.457421		0.606235	0.227602	0.286169	0.118955				0.289893	0.260477	0.656721	0.572667
0.219858	0.375526	0.491889	0.288417			0.13442	0.458113		0.530057	0.675141	0.550867	0.986177	0.108633	0.411021	0.459919	0.588623		0.437317	0.347031	0.661951	0.94848				0.795848	0.795325	0.448582	0.865215
0.339654	0.503169	0.409621	0.473463			0.2621	0.604942		0.2056	0.673355	0.536763	0.446445	0.66597	0.823574	0.155383	0.677517		0.763519	0.543673	0.657172	0.590952				0.197583	0.471534	0.323257	0.385847
0.1042	0.563712	0.60458	0.797158			0.714344	0.40052		0.235411	0.0690526	0.373936	0.0512085	0.455488	0.536652	0.34701	0.854803		0.37318	0.578814	0.543042	0.440554				0.430793	0.834385	0.304294	0.699986
0.216402	0.419198	0.466189	0.356399			0.479344	0.434174		0.21629	0.419869	0.610145	0.521069	0.464798	0.758586	0.540642	0.976419		0.196175	0.275614	0.214662	0.486069				0.503366	0.265361	0.342253	0.189601
0.233044	0.602111	0.166379	0.63425			0.721376	0.847044		0.503946	0.229068	0.475718	0.581949	0.583937	0.892984	0.306469	0.729028		0.463285	0.322288	0.500085	0.3404				0.22077	0.765367	0.51511	0.207839
0.137358	0.292895	0.477416	0.38687			0.795327	0.762364		0.540047	0.318794	0.492173	0.741228	0.566714	0.773747	0.162284	0.484287		0.448709	0.592845	0.23591	0.683715				0.497527	0.413242	0.406999	0.242075
0.411926	0.353187	0.27044	0.733444			0.691359	0.425918		0.232013	0.571524	0.515916	0.623838	0.204187	0.24215	0.244803	0.629904		0.131877	0.60691	0.605784	0.312159				0.698945	0.993157	0.421335	0.581986
0.511875	0.334919	0.249174	0.903601			0.241112	0.736049		0.142458	0.134903	0.220499	0.70997	0.792083	0.74495	0.661687	0.705376		0.295891	0.296678	0.698963	0.0606392				0.777302	0.984862	0.327617	0.29488
0.0977737	0.193447	0.266796	0.594724			0.752889	0.493942		0.560252	0.699276	0.722501	0.987946	0.518562	0.627226	0.447323	0.917685		0.474646	0.503892	0.538224	0.423827				0.572711	0.773699	0.146314	0.476167
0.138019	0.284385	0.265703	0.14089			0.204572	0.210006		0.419093	0.350729	0.196448	0.725774	0.339326	0.644025	0.45688	0.898861		0.266195	0.313574	0.651891	0.160658				0.541611	0.899502	0.584591	0.977897
0.117102	0.359648	0.0896432	0.710433			0.907282	0.426702		0.237384	0.410394	0.339976	0.416692	0.261718	0.37698	0.810219	0.401868		0.796148	0.462083	0.415511	0.149859				0.281049	0.258714	0.274458	0.627914
0.421877	0.161093	0.190784	0.661617			0.485071	0.22908		0.368268	0.495857	0.151798	0.42262	0.288715	0.18968	0.736652	0.602687		0.675496	0.875708	0.734273	0.750686				0.803921	0.452569	0.18291	0.465158
0.439331	0.339738	0.413311	0.760766			0.656284	0.894415		0.616347	0.990368	0.351536	0.83192	0.33377	0.221059	0.474604	0.868606		0.335658	0.515591	0.631931	0.961644				0.286648	0.367258	0.482483	0.357789
0.504236	0.306167	0.772641	0.318971			0.282936	0.368893		0.632638	0.383457	0.437982	0.546568	0.417162	0.751099	0.162105	0.760396		0.175676	0.514216	0.460098	0.903641				0.928871	0.485546	0.290719	0.686109
0.333833	0.415744	0.233874	0.489528			0.808096	0.520409		0.4202	0.442144	0.408251	0.657915	0.378786	0.814439	0.53162	0.358017		0.259139	0.533957	0.630563	0.296501				0.603323	0.844574	0.370473	0.760348
0.280514	0.476891	0.243298	0.652689			0.155326	0.255586		0.170226	0.658333	0.265997	0.419613	0.30476	0.727456	0.642416	0.50386		0.250706	0.691434	0.354117	0.911179				0.710926	0.20515	0.613459	0.61006
0.0914374	0.0488748	0.378801	0.813386			0.622134	0.227456		0.229177	0.515948	0.616969	0.326712	0.503045	0.558992	0.293574	0.705643		0.659673	0.730945	0.716159	0.397414				0.527565	0.933552	0.269514	0.144899
0.215689	0.742572	0.556254	0.95811			0.572148	0.737707		0.374826	0.488839	0.457492	0.580148	0.320986	0.817274	0.564508	0.816453		0.427749	0.271839	0.28388	0.0117129				0.663852	0.697626	0.735978	0.853073
0.305295	0.721951	0.558736	0.497849			0.841339	0.730625		0.206448	0.395831	0.553658	0.408634	0.156316	0.636781	0.464153	0.419308		0.780397	0.713908	0.203826	0.356553				0.570771	0.33614	0.737227	0.51214
0.378943	0.641977	0.473069	0.155794			0.499123	0.802063		0.298903	0.102036	0.305927	0.312091	0.430568	0.205236	0.560199	0.7832		0.493434	0.637077	0.399209	0.942857				0.861661	0.565651	0.847677	0.285938
0.297826	0.21312	0.464657	0.418781			0.374757	0.819195		0.196088	0.224565	0.225874	0.457132	0.429729	0.195684	0.368554	0.406526		0.579627	0.539662	0.135618	0.709254				0.484502	0.70019	0.680064	0.601003
0.282411	0.291903	0.171992	0.261801			0.2059	0.680615		0.398555	0.777443	0.734261	0.39203	0.355183	0.572447	0.555677	0.831995		0.338051	0.18017	0.307381	0.522943				0.492776	0.265208	0.280172	0.624471
0.517771	0.408787	0.494992	0.296395			0.536367	0.797806		0.149793	0.508556	0.819979	0.992575	0.755947	0.85404	0.158167	0.8052		0.479714	0.42515	0.658664	0.523487				0.871061	0.326546	0.370507	0.47053
0.25559	0.399276	0.70655	0.552427			0.389671	0.50386		0.330468	0.441832	0.404484	0.795453	0.64396	0.992255	0.80137	0.777412		0.802598	0.825299	0.552085	0.519065				0.834654	0.828086	0.474241	0.949393
0.51837	0.776738	0.276264	0.554811			0.339327	0.308049		0.168882	0.468011	0.182703	0.49356	0.496852	0.302893	0.611537	0.545357		0.655874	0.634542	0.656697	0.732239				0.669411	0.50605	0.88626	0.383743
0.309951	0.370773	0.226103	0.726843			0.838023	0.679022		0.444818	0.332751	0.567119	0.617825	0.287544	0.448675	0.616859	0.747686		0.396863	0.745109	0.491883	0.360187				0.400263	0.934582	0.167935	0.862382
0.271601	0.45482	0.516371	0.865498			0.384062	0.481495		0.26159	0.844281	0.73685	0.214065	0.353274	0.599969	0.220631	0.82513		0.894068	0.865621	0.586437	0.705071				0.701494	0.336338	0.381753	0.339362
0.608929	0.620707	0.207036	0.223593			0.508998	0.785684		0.313392	0.480917	0.574379	0.258783	0.249368	0.503775	0.199442	0.583522		0.658007	0.413768	0.430874	0.808119				0.490874	0.925301	0.904915	0.990709
0.105254	0.696407	0.215876	0.362429			0.214312	0.0966244		0.219626	0.311904	0.470691	0.57612	0.546863	0.873281	0.315949	0.516283		0.145348	0.295867	0.362128	0.293291				0.456153	0.438468	0.217497	0.2105
0.448983	0.198356	0.220408	0.427505			0.471993	0.420444		0.526336	0.671309	0.465753	0.606323	0.447618	0.317147	0.51164	0.0674777		0.243908	0.539374	0.744883	0.878012				0.937855	0.93872	0.23733	0.111867
0.467168	0.748968	0.201722	0.516593			0.849031	0.754161		0.565179	0.032436	0.43589	0.702416	0.291116	0.0592731	0.668566	0.858153		0.475287	0.760414	0.39589	0.909021				0.14697	0.570047	0.353333	0.625394
0.317691	0.186604	0.620522	0.500518			0.869697	0.976278		0.0794145	0.247991	0.386307	0.803819	0.082687	0.44207	0.582035	0.954213		0.681512	0.990863	0.79911	0.623496				0.463429	0.700894	0.18554	0.726919
0.341578	0.394476	0.216933	0.467136			0.411271	0.369875		0.260546	0.502869	0.591937	0.886458	0.034485	0.64355	0.297365	0.723691		0.504312	0.656249	0.405578	0.244188				0.839275	0.933067	0.67028	0.71743
0.163227	0.281696	0.609085	0.778007			0.40212	0.359129		0.504839	0.728056	0.452249	0.651762	0.493045	0.226764	0.481479	0.496298		0.539579	0.764751	0.627096	0.193115				0.664122	0.387483	0.444366	0.306249
0.72504	0.691604	0.316086	0.345665			0.613564	0.961218		0.496066	0.602713	0.696396	0.554428	0.518408	0.984622	0.413295	0.933056		0.827298	0.678555	0.847479	0.528149				0.824939	0.873978	0.436886	0.732871
0.197957	0.272736	0.507966	0.488314			0.492354	0.858621		0.190329	0.811505	0.417152	0.756542	0.71016	0.562687	0.324191	0.517359		0.912629	0.9317	0.586274	0.795972				0.77696	0.728996	0.6423	0.350096
0.235748	0.830928	0.20505	0.325569			0.65861	0.525407		0.553559	0.47461	0.723435	0.680296	0.0162984	0.398702	0.703594	0.825622		0.11268	0.826307	0.33576	0.654743				0.896284	0.430057	0.44804	0.249071
0.170404	0.899892	0.575311	0.518198			0.313975	0.700156		0.684382	0.32108	0.320617	0.447322	0.823165	0.945735	0.262453	0.373202		0.273759	0.931659	0.410466	0.327335				0.263413	0.403334	0.209884	0.540162
0.486152	0.90103	0.778742	0.384056			0.223631	0.520068		0.358079	0.625662	0.242274	0.451355	0.948786	0.575908	0.415724	0.397606		0.494425	0.84524	0.798163	0.268096				0.53724	0.661298	0.410297	0.849936
0.250849	0.661622	0.462445	0.479436			0.440737	0.49865		0.316376	0.803633	0.291564	0.829217	0.227495	0.520607	0.668733	0.428733		0.348613	0.881749	0.769878	0.714454				0.152324	0.663335	0.860659	0.505362
0.553285	0.452724	0.113292	0.646699			0.551696	0.790484		0.515628	0.834492	0.268243	0.84668	0.248651	0.158049	0.0713947	0.616696		0.579205	0.739882	0.327674	0.474467				0.645655	0.470922	0.22893	0.501961
0.620253	0.214944	0.330473	0.787606			0.227778	0.759335		0.177631	0.419884	0.496012	0.224233	0.367584	0.825139	0.0805108	0.658621		0.545609	0.214509	0.596796	0.799706				0.714467	0.982644	0.450548	0.766828
0.330714	0.126321	0.557272	0.253528			0.680259	0.609937		0.323712	0.579387	0.591511	0.666964	0.811682	0.285556	0.742722	0.472885		0.0409941	0.639589	0.50792	0.0388725				0.304279	0.737402	0.0916433	0.380976
0.542875	0.347816	0.421283	0.840039			0.0756933	0.290947		0.379548	0.436973	0.385049	0.190817	0.749377	0.563364	0.100948	0.190542		0.645163	0.347031	0.124594	0.700818				0.541899	0.307883	0.459883	0.363812
0.563546	0.819241	0.335229	0.57633			0.0670612	0.487116		0.162414	0.598968	0.409517	0.146755	0.742614	0.71202	0.275064	0.813204		0.606929	0.884021	0.435805	0.292584				0.323299	0.73436	0.251247	0.486524
0.0934809	0.172276	0.0655439	0.830635			0.462746	0.765769		0.436107	0.635174	0.392182	0.65431	0.408093	0.61712	0.71949	0.773924		0.747545	0.771472	0.317637	0.342096				0.431901	0.883375	0.446583	0.770333
0.174489	0.641492	0.423684	0.554074			0.658	0.535414		0.735173	0.664322	0.478107	0.178993	0.227549	0.625518	0.61829	0.260522		0.055334	0.433638	0.550158	0.582434				0.887699	0.619519	0.620965	0.378516
0.0882761	0.245069	0.589192	0.759795			0.569346	0.257647		0.22411	0.220687	0.483713	0.350275	0.261982	0.798997	0.40736	0.374898		0.163993	0.957426	0.789461	0.817227				0.584316	0.901029	0.307473	0.596639
0.311127	0.548041	0.84932	0.494672			0.785754	0.287491		0.434757	0.490764	0.366943	0.86171	0.813249	0.706004	0.443732	0.795619		0.475484	0.964059	0.493468	0.262383				0.55365	0.923803	0.168226	0.676833
0.376381	0.388629	0.435896	0.749332			0.597182	0.72596		0.42868	0.412968	0.521065	0.699153	0.514206	0.935214	0.539919	0.915198		0.0448714	0.499447	0.569415	0.202217				0.321541	0.535483	0.590086	0.70268
0.453315	0.320603	0.463155	0.356575			0.524971	0.229645		0.651044	0.845041	0.802826	0.796422	0.29789	0.656856	0.955813	0.964284		0.29219	0.658268	0.396941	0.526969				0.989706	0.99163	0.137146	0.134811
0.581746	0.96444	0.759667	0.654911			0.242082	0.480736		0.465373	0.668675	0.584568	0.604899	0.795241	0.737791	0.740302	0.380778		0.33777	0.452124	0.284134	0.374456				0.529325	0.209194	0.2542	0.228674
0.217453	0.838834	0.675969	0.837055			0.55345	0.362627		0.380941	0.233435	0.423345	0.954495	0.63017	0.86413	0.64553	0.401341		0.469463	0.241146	0.701129	0.8675				0.593348	0.432011	0.360413	0.427943
0.368208	0.463237	0.700538	0.843301			0.696066	0.773833		0.642069	0.218771	0.326161	0.55554	0.402443	0.833846	0.57038	0.17132		0.799868	0.578895	0.311335	0.494005				0.821507	0.467804	0.174069	0.595957
0.301832	0.296853	0.143995	0.387028			0.21388	0.716539		0.303883	0.440334	0.407867	0.360079	0.296376	0.574551	0.615661	0.708452		0.383159	0.490855	0.754704	0.607553				0.599112	0.691339	0.289167	0.228329
0.380292	0.0506414	0.38108	0.319612			0.345591	0.610913		0.206187	0.436612	0.630078	0.795136	0.264678	0.747246	0.874612	0.39959		0.55989	0.628014	0.53723	0.165806				0.533998	0.683269	0.269495	0.19151
0.398986	0.531842	0.571125	0.837688			0.435875	0.858923		0.309442	0.784481	0.692088	0.366111	0.532087	0.847583	0.691058	0.219392		0.148268	0.715359	0.598067	0.260952				0.616333	0.866453	0.320825	0.628529
0.416322	0.376822	0.50045	0.369957			0.120894	0.6875		0.441905	0.609958	0.299996	0.145978	0.459863	0.36794	0.331404	0.220908		0.243281	0.834689	0.422997	0.673394				0.407549	0.631251	0.265754	0.806085
0.59033	0.933781	0.753108	0.446607			0.525991	0.313416		0.554587	0.288241	0.248978	0.54999	0.1129	0.159323	0.769972	0.658798		0.404267	0.217046	0.49885	0.665161				0.54406	0.854524	0.733724	0.515014
0.516896	0.322605	0.234688	0.550884			0.467724	0.964744		0.418438	0.383288	0.298924	0.932898	0.256664	0.304858	0.688753	0.740305		0.838771	0.274771	0.676557	0.970868				0.467664	0.382918	0.874859	0.939985
0.768685	0.33176	0.163445	0.371838						0.232752	0.849952	0.545103	0.984776	0.38478	0.904954	0.619456	0.808901		0.250007	0.696755	0.817935	0.84016				0.15581	0.202946	0.680683	0.596313
0.43998	0.448069	0.511854	0.833423						0.0865793	0.522049	0.122636	0.302615	0.166235	0.190886	0.323166	0.818107		0.806523	0.34922	0.245407	0.328106				0.571817	0.196608	0.638201	0.74461
0.626377	0.338805	0.555705	0.473848						0.442814	0.790169	0.608547	0.851614	0.194649	0.675707	0.385296	0.224515		0.672034	0.737021	0.579204	0.44274				0.537513	0.573665	0.237002	0.187686
0.338146	0.142414	0.270824	0.668425						0.461058	0.835643	0.393505	0.837655	0.381337	0.323046	0.755723	0.467154		0.654192	0.49893	0.567106	0.680852				0.699514	0.265635	0.59028	0.35277
0.22364	0.264297	0.465784	0.755197						0.118565	0.223019	0.447872	0.477404	0.756458	0.727768	0.288242	0.223883		0.69028	0.800896	0.094215	0.134668				0.91252	0.892507	0.471367	0.471036
0.524818	0.185954	0.156618	0.560147						0.36698	0.958777	0.137416	0.0481143	0.301199	0.76924	0.646749	0.240448		0.686607	0.981314	0.33903	0.76132				0.926059	0.634385	0.34742	0.60027
0.151295	0.270666	0.538347	0.532129						0.596537	0.403312	0.322847	0.659354	0.345667	0.600296	0.724155	0.446309		0.259799	0.620662	0.822916	0.823484				0.204938	0.326967	0.228076	0.771817
0.331038	0.241711	0.653386	0.192105						0.522159	0.432744	0.521829	0.871057	0.0312814	0.840023	0.203933	0.886848		0.450723	0.268131	0.102435	0.631599				0.735492	0.472766	0.291539	0.187386
0.247947	0.437453	0.56842	0.83483						0.556134	0.74681	0.241615	0.26057	0.0795497	0.66436	0.979649	0.936842		0.562592	0.63179	0.572801	0.81941				0.859286	0.86703	0.455516	0.180605
0.687421	0.123779	0.484141	0.770466						0.283055	0.488036	0.828215	0.874671	0.543779	0.62167	0.346758	0.188472		0.400239	0.857568	0.663477	0.416717				0.736393	0.714542	0.732656	0.899265
0.41668	0.199283	0.413248	0.215316						0.163224	0.427116	0.465304	0.261713	0.178636	0.521756	0.559523	0.511447		0.462827	0.864025	0.171764	0.837292				0.895757	0.551146	0.190082	0.472341
0.189254	0.703736	0.459381	0.0285807						0.34607	0.105867	0.376778	0.598077	0.44148	0.530358	0.379475	0.400929		0.48294	0.455356	0.406453	0.384144				0.738895	0.486637	0.313021	0.691285
0.53626	0.105811	0.460415	0.52423						0.367462	0.429483	0.748087	0.63736	0.20996	0.678613	0.391763	0.537432		0.318967	0.182007	0.339856	0.624163				0.639964	0.875925	0.173905	0.714057
0.272492	0.563974	0.548727	0.492908						0.62376	0.666178	0.285866	0.320925	0.199518	0.291574	0.410175	0.632184		0.381905	0.61449	0.125172	0.703152				0.792519	0.390465	0.292338	0.35338
0.233905	0.544622	0.247151	0.688873						0.482844	0.174432	0.600515	0.621574	0.526606	0.821143	0.460154	0.843539		0.694939	0.441568	0.43609	0.634745				0.972006	0.930154	0.231174	0.0373661
0.518502	0.278095	0.509877	0.389877						0.261359	0.516049	0.668658	0.606834	0.685571	0.329633	0.211158	0.399699		0.671261	0.922041	0.789849	0.631741				0.368555	0.692223	0.150256	0.389171
0.38259	0.395308	0.358971	0.683299						0.471681	0.514799	0.230249	0.285292	0.483975	0.244004	0.223662	0.728845		0.416767	0.778267	0.437566	0.347848				0.830936	0.790602	0.631836	0.569693
0.35269	0.324307	0.2716	0.745978						0.447016	0.415607	0.305207	0.300301	0.774789	0.573555	0.446771	0.539145		0.423815	0.744208	0.534746	0.744906				0.954415	0.764325	0.589132	0.593128
0.343692	0.859225	0.211069	0.783829						0.333144	0.651718	0.391596	0.718673	0.462728	0.787778	0.293598	0.804308		0.472663	0.638276	0.731497	0.308899				0.433439	0.759855	0.317934	0.401605
0.190387	0.358863	0.417334	0.886599						0.465102	0.147006	0.403329	0.818775	0.23662	0.598248	0.42466	0.663106		0.759481	0.486872	0.469804	0.941322				0.58618	0.668271	0.16969	0.402123
0.111846	0.672193	0.432036	0.481247						0.604912	0.96699	0.0228529	0.120158	0.173223	0.758269	0.675275	0.430511		0.351134	0.360355	0.620617	0.614976				0.72061	0.388136	0.223529	0.82215
0.388124	0.413264	0.253785	0.514594						0.214834	0.107397	0.147274	0.356025	0.202825	0.470513	0.219293	0.0544514		0.686134	0.76994	0.187885	0.609818				0.530349	0.00696594	0.0993015	0.702393
0.555469	0.29458	0.692005	0.47496						0.465793	0.884106	0.444447	0.965437	0.521532	0.471248	0.491464	0.256421		0.666897	0.542828	0.604406	0.971944				0.361955	0.859919	0.338917	0.871867
0.4697	0.317295	0.117908	0.584086						0.304528	0.307753	0.511152	0.678651	0.824128	0.672403	0.637121	0.955097		0.548292	0.315542	0.283735	0.705148				0.869013	0.837626	0.370494	0.574139
0.36002	0.169209	0.700447	0.545361						0.217703	0.692123	0.64851	0.693342	0.67492	0.538012	0.457774	0.173506		0.140295	0.955738	0.345301	0.606216				0.728962	0.542558	0.555977	0.848563
0.496887	0.274203	0.6106	0.343109						0.691285	0.198418	0.246314	0.783604	0.581682	0.204739	0.852906	0.977132		0.214986	0.459781	0.750326	0.768519				0.391382	0.586097	0.108954	0.621491
0.37918	0.493666	0.622946	0.553878						0.880983	0.950412	0.148433	0.232664	0.352871	0.384734	0.673656	0.4401		0.408168	0.526725	0.59824	0.864525				0.648359	0.456698	0.841784	0.782568
0.641924	0.851595	0.550676	0.190159						0.107918	0.189315	0.52988	0.667213	0.399641	0.239024	0.576197	0.408911		0.694277	0.920281	0.239786	0.254663				0.449481	0.731418	0.307614	0.314572
0.631978	0.884718	0.386826	0.451195						0.683669	0.750477	0.463394	0.352617	0.460084	0.762729	0.694645	0.612038		0.288514	0.950926	0.758248	0.693555				0.0986369	0.738306	0.521367	0.886267
0.528987	0.586865	0.874024	0.906229						0.175575	0.689559	0.128936	0.224849	0.142582	0.275624	0.464081	0.836373		0.310207	0.546487	0.71717	0.37495				0.863852	0.458579	0.0341294	0.809204
0.315261	0.591161	0.709985	0.886246						0.305084	0.600858	0.21556	0.173888	0.222814	0.715552	0.26655	0.84043		0.40785	0.523638	0.482153	0.613207				0.270282	0.288211	0.382325	0.144395
0.578235	0.138297	0.59695	0.876633						0.141882	0.286205	0.37428	0.332447	0.294744	0.275933	0.553217	0.297012		0.710025	0.927144	0.210054	0.788234				0.285845	0.605584	0.586606	0.32551
0.692536	0.454006	0.502885	0.879825						0.250257	0.765432	0.603346	0.491695	0.163023	0.3472	0.252608	0.572589		0.147172	0.556929	0.142177	0.230812				0.422161	0.415814	0.625233	0.669452
0.237005	0.37564	0.0253375	0.613638						0.195111	0.232168	0.71878	0.750286	0.640565	0.164536	0.619079	0.138313		0.454324	0.879005	0.244333	0.362695				0.850418	0.72987	0.661253	0.585069
0.436592	0.319916	0.322988	0.717939						0.516476	0.554098	0.199378	0.551108	0.475695	0.580725	0.0380404	0.315981		0.580062	0.816136	0.179649	0.0953023				0.683232	0.697001	0.145004	0.231756
0.398379	0.530773	0.442426	0.873113						0.151083	0.472621	0.109611	0.313274	0.308634	0.20035	0.260551	0.661781		0.672032	0.319324	0.567481	0.588381				0.289551	0.240317	0.437992	0.206724
0.157486	0.289036	0.634364	0.959768						0.516721	0.357846	0.749415	0.164126	0.322376	0.799836	0.635656	0.45288		0.86707	0.49554	0.402877	0.469816				0.85322	0.446135	0.670904	0.50118
0.545958	0.308292	0.485633	0.8461						0.131264	0.715118	0.538625	0.653171	0.123245	0.260619	0.429964	0.429887		0.481077	0.877622	0.186867	0.607436				0.563692	0.631931	0.300973	0.558062
0.30033	0.504131	0.767825	0.685455						0.469305	0.601251	0.656403	0.893676	0.337677	0.209845	0.755563	0.614202		0.462436	0.500602	0.587078	0.720598				0.914663	0.779041	0.32692	0.832232
0.148615	0.475891	0.592315	0.349037						0.394416	0.439126	0.297611	0.356046	0.271066	0.491943	0.217009	0.865523		0.799834	0.974982	0.526866	0.266842				0.689691	0.750762	0.393805	0.789735
0.527538	0.375963	0.691652	0.538524						0.31394	0.792291	0.192021	0.142469	0.748305	0.766139	0.253724	0.590061		0.874795	0.579999	0.592358	0.972849				0.409063	0.480721	0.24151	0.29952
0.110303	0.171873	0.72842	0.491135						0.607661	0.384242	0.366407	0.859432	0.327527	0.755697	0.598824	0.45347		0.494043	0.701903	0.373965	0.698279				0.6115	0.273784	0.537315	0.602664
0.452148	0.799023	0.727374	0.607898						0.682711	0.489166	0.146707	0.616189	0.506284	0.724655	0.0909465	0.255622		0.732736	0.195909	0.574411	0.624688				0.551652	0.555646	0.768348	0.380683
0.499351	0.525743	0.228315	0.456571						0.245182	0.156716	0.300521	0.590082	0.389674	0.331374	0.711545	0.222957		0.604702	0.892528	0.23607	0.32716				0.926384	0.876639	0.759113	0.778198
0.420807	0.314193	0.251594	0.80302						0.256556	0.234443	0.621229	0.347201	0.841434	0.505514	0.293996	0.741495		0.464892	0.220345	0.360677	0.462154				0.417145	0.646053	0.74166	0.920348
0.104356	0.402732	0.566594	0.831451						0.238275	0.715434	0.56276	0.401187	0.597272	0.416522	0.365946	0.180884		0.57119	0.828281	0.0914735	0.3622				0.361186	0.708244	0.54238	0.17255
0.383375	0.432426	0.578998	0.461803						0.503063	0.642524	0.123291	0.287578	0.633954	0.534562	0.111678	0.26233		0.311555	0.552772	0.161806	0.620032				0.513	0.103339	0.555621	0.53937
0.48648	0.835597	0.794522	0.962136						0.269194	0.799792	0.419053	0.487131	0.376301	0.896743	0.934998	0.53004		0.908066	0.488899	0.41907	0.822904				0.103118	0.219159	0.601999	0.392875
0.424431	0.352261	0.750768	0.819938						0.252856	0.879324	0.381165	0.506968	0.330324	0.268683	0.480887	0.888261		0.825494	0.915198	0.558287	0.653883				0.210794	0.338951	0.812012	0.66556
0.188808	0.512562	0.648471	0.867986						0.149924	0.21319	0.710181	0.484658	0.802352	0.604184	0.573083	0.293434		0.657727	0.988986	0.404699	0.563677				0.102683	0.773382	0.570854	0.594595
0.569374	0.423504	0.637348	0.551112						0.264352	0.897238	0.635651	0.807093	0.896598	0.750503	0.305363	0.928501		0.2683	0.479268	0.129797	0.80645				0.30152	0.32151	0.250947	0.363833
0.118278	0.941102	0.37117	0.715581						0.592879	0.488689	0.726396	0.497153	0.249682	0.0724598	0.285798	0.85681		0.297473	0.70711	0.281401	0.391452				0.59535	0.804267	0.336457	0.198781
0.297127	0.324842	0.502965	0.445819						0.480176	0.533184	0.236266	0.758316	0.613436	0.917538	0.56407	0.499916		0.196949	0.503706	0.327058	0.957835				0.374022	0.403457	0.657033	0.436202
0.629484	0.653086	0.313697	0.780061						0.10314	0.111752	0.870686	0.903339	0.181678	0.227808	0.474985	0.688445		0.285218	0.578887	0.802735	0.504173				0.0697389	0.195318	0.24574	0.911042
0.168353	0.119502	0.181259	0.855031						0.731266	0.78046	0.0666971	0.513425	0.75084	0.407682	0.42785	0.420076		0.217496	0.640318	0.582437	0.506532				0.058866	0.385516	0.178528	0.294953
0.265798	0.227548	0.339134	0.109548						0.288288	0.629306	0.192373	0.175914	0.340633	0.862584	0.685965	0.309028		0.589528	0.833937	0.46954	0.135194				0.322613	0.124394	0.194413	0.592317
0.675246	0.775212	0.428065	0.392525						0.411431	0.397245	0.89598	0.788268	0.544288	0.534282	0.548542	0.695417		0.202044	0.37291	0.430218	0.928123				0.353241	0.313686	0.308728	0.714679
0.640559	0.809272	0.514266	0.719809						0.5018	0.493876	0.377226	0.307288	0.302606	0.032581	0.593455	0.270165		0.413382	0.825299	0.79028	0.559831				0.434381	0.221369	0.189336	0.587068
0.242036	0.490423	0.476971	0.529977						0.231694	0.220772	0.370666	0.799369	0.530811	0.703975	0.533804	0.947071		0.173099	0.421533	0.687991	0.754922				0.250491	0.577232	0.54839	0.251099
0.67146	0.455874	0.406082	0.670476						0.495683	0.541657	0.440461	0.409598	0.349871	0.855064	0.627042	0.290306		0.657016	0.322705	0.528914	0.24798				0.221251	0.132649	0.662033	0.960237
0.476014	0.373092	0.134967	0.824177						0.322467	0.605662	0.193794	0.575302	0.48995	0.379323	0.47927	0.7304		0.905317	0.386777	0.361531	0.234688				0.417021	0.708467	0.484282	0.818501
0.218241	0.140085	0.704011	0.336097						0.414731	0.667889	0.255931	0.411697	0.377224	0.877243	0.665947	0.261652		0.447246	0.572712	0.467983	0.597325				0.39175	0.155479	0.538826	0.37041
0.318054	0.59395	0.533394	0.0455243						0.571284	0.463329	0.61953	0.721636	0.590804	0.861235	0.725354	0.471877		0.672289	0.930303	0.539984	0.866583				0.713393	0.421797	0.48537	0.83277
0.612178	0.209946	0.827097	0.27138						0.187927	0.35199	0.136619	0.367238	0.496584	0.919026	0.5079	0.607917		0.493423	0.57683	0.331921	0.336484				0.55692	0.858045	0.215729	0.530774
0.331588	0.768158	0.708598	0.804785						0.305827	0.334199	0.444738	0.338521	0.321772	0.779253	0.355433	0.69248		0.524984	0.961858	0.445845	0.841137				0.424818	0.894034	0.401747	0.918999
0.692705	0.26796	0.555871	0.487701						0.725663	0.791437	0.280413	0.325981	0.745073	0.908451	0.289372	0.555809		0.538767	0.585674	0.172231	0.44682				0.638773	0.293672	0.192727	0.323635
0.498875	0.662703	0.520864	0.722648						0.281754	0.542872	0.106167	0.298376	0.660991	0.471827	0.673048	0.621355		0.852773	0.614785	0.315054	0.344966				0.484592	0.363223	0.290984	0.184282
0.108225	0.106349	0.48025	0.874917						0.172091	0.815906	0.787509	0.506586	0.698427	0.907963	0.381537	0.386975		0.510532	0.792929	0.457689	0.107018				0.527145	0.364828	0.377934	0.916647
0.275943	0.0836642	0.275955	0.238505						0.372994	0.454681	0.435266	0.318645	0.555334	0.183066	0.434282	0.792146		0.757345	0.588185	0.533144	0.727543				0.285962	0.167618	0.634524	0.340564
0.665817	0.721153	0.0659171	0.508444						0.119145	0.0916717	0.436834	0.825242	0.280531	0.59693	0.275268	0.77898		0.608585	0.748608	0.141733	0.568164				0.664547	0.641689	0.545222	0.241628
0.16019	0.736032	0.891018	0.699998						0.212818	0.538397	0.131049	0.958896	0.436502	0.845507	0.393321	0.770455		0.63575	0.968544	0.189422	0.244746				0.658457	0.166217	0.482473	0.606302
0.291833	0.426358	0.74792	0.334596						0.163367	0.20371	0.476945	0.224781	0.460206	0.907432	0.596922	0.398385		0.687134	0.538369	0.251175	0.380321				0.502092	0.361837	0.545609	0.441516
0.361462	0.133003	0.233053	0.284205						0.652057	0.201253	0.361751	0.125787	0.511947	0.973394	0.68468	0.727839		0.350411	0.563236	0.619074	0.640839				0.315236	0.821408	0.548325	0.24063
0.758019	0.825556	0.525078	0.162366						0.484123	0.483585	0.246069	0.59042	0.336109	0.763748	0.67747	0.68463		0.949484	0.750682	0.484262	0.926971				0.462351	0.254866	0.296743	0.831985
0.48054	0.466238	0.450584	0.454698						0.700909	0.481395	0.525737	0.450056	0.161331	0.0143118	0.243128	0.591712		0.622474	0.717228	0.611381	0.373141				0.246067	0.723815	0.214805	0.588545
0.588062	0.668094	0.845203	0.887938						0.726532	0.453743	0.667088	0.333945	0.690709	0.814898	0.742088	0.995196		0.552213	0.134864	0.0289921	0.346961				0.0934596	0.746793	0.767559	0.537206
0.320473	0.37118	0.448363	0.801954						0.513931	0.523499	0.26282	0.834151	0.187499	0.722598	0.540097	0.390149		0.280686	0.827452	0.274993	0.242455				0.280311	0.399131	0.353007	0.437428
0.492765	0.298527	0.375991	0.38723						0.0575988	0.191127	0.617638	0.628249	0.767986	0.75004	0.566434	0.949248		0.594472	0.905904	0.175796	0.483874				0.432685	0.826944	0.310913	0.454845
0.546181	0.723417	0.428794	0.561542						0.347441	0.448436	0.361723	0.811793	0.726002	0.373674	0.146125	0.528355		0.869858	0.726019	0.50917	0.394109				0.323502	0.333217	0.644179	0.671174
0.212236	0.63675	0.24029	0.561425						0.242985	0.36529	0.728305	0.442393	0.583217	0.971601	0.343083	0.680073		0.523475	0.499893	0.30534	0.783083				0.725211	0.448062	0.414632	0.408461
0.363573	0.782537	0.664804	0.262158						0.652267	0.556076	0.378652	0.930034	0.727747	0.494313	0.4912	0.754789		0.979488	0.983439	0.353257	0.94059				0.438004	0.191248	0.0468662	0.534961
0.298705	0.937048	0.393688	0.916631						0.389969	0.505424	0.628421	0.536391	0.488125	0.978188	0.490768	0.428597		0.404731	0.441497	0.482054	0.848572				0.732979	0.765146	0.860867	0.632906
0.690904	0.832214	0.647374	0.722842						0.59141	0.909241	0.571669	0.178937	0.558624	0.745873	0.0353707	0.634771		0.603341	0.331499	0.64764	0.77997				0.387134	0.47979	0.228353	0.0839992
0.253743	0.480374	0.503966	0.196479						0.262839	0.739358	0.297738	0.66195	0.320867	0.717683	0.144551	0.434589		0.240759	0.846517	0.23024	0.359893				0.41767	0.294495	0.569471	0.717356
0.153986	0.304908	0.499337	0.333262						0.801451	0.444474	0.835502	0.796093	0.436613	0.567782	0.306589	0.647425		0.416835	0.363705	0.320591	0.456233				0.347044	0.259088	0.341085	0.763642
0.702682	0.720205	0.602322	0.463876						0.910144	0.667765	0.411921	0.956162	0.681714	0.427595	0.68113	0.615273		0.0942845	0.37392	0.110794	0.39706				0.217502	0.651151	0.324956	0.591094
0.308359	0.321997	0.238089	0.590979						0.495636	0.737191	0.80755	0.425099	0.21184	0.822606	0.557337	0.501031		0.258532	0.289071	0.443444	0.934889				0.309749	0.713216	0.154957	0.154816
0.530672	0.351422	0.61373	0.331565						0.574539	0.606955	0.566654	0.606717	0.300084	0.568867	0.700054	0.754056		0.780405	0.724267	0.293695	0.545017				0.0860195	0.20565	0.636202	0.454975
0.464184	0.84555	0.417103	0.626942						0.450979	0.429009	0.562093	0.596313	0.535749	0.781804	0.768014	0.65689		0.809905	0.408002	0.270875	0.692156				0.663398	0.717024	0.415566	0.246392
0.273583	0.315784	0.348862	0.652845						0.309635	0.404132	0.101067	0.638475	0.227181	0.562413	0.597862	0.49617		0.370003	0.649481	0.241574	0.526322				0.300023	0.560385	0.320737	0.728426
0.496537	0.503016	0.801587	0.911164						0.457001	0.361596	0.752675	0.530931	0.551254	0.564486	0.335226	0.474016		0.109331	0.354892	0.217525	0.193985				0.493107	0.307682	0.33316	0.446876
0.142027	0.798166	0.42542	0.906225						0.110857	0.467045	0.814883	0.585358	0.463075	0.792905	0.468702	0.187932		0.497698	0.76598	0.469702	0.0884908				0.352974	0.429132	0.625905	0.29663
0.423166	0.602564	0.627902	0.285908						0.66928	0.550203	0.411125	0.577129	0.712557	0.719313	0.256636	0.399276		0.632777	0.523712	0.193221	0.860379				0.327909	0.485608	0.495174	0.685669
0.34226	0.839305	0.461664	0.533532						0.48263	0.473698	0.353163	0.674384	0.989112	0.991123	0.235904	0.391224		0.886451	0.90207	0.792146	0.445332				0.0831846	0.854555	0.53706	0.760542
0.385406	0.59653	0.0670142	0.388846						0.192095	0.272019	0.358847	0.786517	0.499937	0.815273	0.422317	0.522189		0.297628	0.364808	0.104229	0.33911				0.275632	0.528986	0.355396	0.393154
0.393191	0.757201	0.302654	0.54573						0.016912	0.0798478	0.558792	0.775975	0.471244	0.474868	0.759067	0.679795		0.686331	0.717235	0.353835	0.5383				0.462445	0.184366	0.71049	0.650063
0.644742	0.848368	0.528048	0.573907						0.310944	0.877223	0.67208	0.636757	0.574058	0.818055	0.674242	0.878379		0.779577	0.418888	0.283438	0.400127				0.400182	0.48949	0.388503	0.348345
0.32761	0.543838	0.438293	0.429249						0.487914	0.319475	0.424527	0.644987	0.694241	0.394041	0.57242	0.6951		0.683246	0.93308	0.289373	0.533854				0.41705	0.064336	0.613703	0.958755
0.242098	0.505553	0.374229	0.311173						0.50856	0.798227	0.662366	0.453545	0.399633	0.910377	0.457572	0.819741		0.425273	0.614034	0.348142	0.484881				0.556431	0.529624	0.366433	0.542672
0.580492	0.21724	0.616768	0.43196						0.15383	0.836846	0.453967	0.817945	0.561116	0.885164	0.192395	0.488431		0.746483	0.422984	0.443095	0.94213				0.118562	0.401795	0.288592	0.196915
0.185151	0.473246	0.363026	0.911189						0.108742	0.707733	0.311743	0.547288	0.453216	0.568018	0.647021	0.174195		0.443609	0.296059	0.636471	0.539695				0.631562	0.530666	0.803676	0.637763
0.419972	0.943655	0.577952	0.536543						0.326191	0.940981	0.699672	0.865912	0.204876	0.480365	0.343002	0.709587		0.307522	0.159564	0.276318	0.185294				0.248822	0.668252	0.529704	0.287729
0.452677	0.743978	0.474491	0.920512						0.334474	0.62517	0.311794	0.665322	0.638675	0.780772	0.0672891	0.63798		0.246182	0.329164	0.126673	0.528977				0.222583	0.682329	0.888072	0.760264
0.291853	0.80806	0.657366	0.431858						0.829898	0.857411	0.504073	0.877331	0.288633	0.119373	0.374028	0.885993		0.641796	0.782084	0.526312	0.862737				0.471348	0.43408	0.833124	0.760342
[truncated: 7,084 more rows]

[truncated: 3 more sheets: Fig5d, FigS1cd, FigS3]
